# Supplementary material for: Proteomic profiling of plasma exosomes from patients with B-cell acute lymphoblastic leukemia
Source: Sci Rep. 2022 Jul 13;12:11975. doi: 10.1038/s41598-022-16282-4 (PMC9279438; doi:10.1038/s41598-022-16282-4)
Supplement: Supplementary file 2 — Supplementary Information 2. [file 41598_2022_16282_MOESM2_ESM.xlsx]

## Sheet: Case_Con
Supplementary Table S1. Detailed information of all DEPs between patients with B-ALL and healthy individuals
Accession	Gene Name	Description	Coverage [%]	# Peptides	# PSMs	# Unique Peptides	# AAs	MW [kDa]	calc. pI	Score Sequest HT: Sequest HT	S1	S2	S3	S4	S5	C1	C2	C3	C4	C5	P-value	FC
P02768	ALB	Serum albumin OS=Homo sapiens OX=9606 GN=ALB PE=1 SV=2	84	77	4134	77	609	69.3	6.28	13298.1	6.02846	6.69296	6.03845	7.35638	6.44976	14.5089	12.8078	18.1081	15.4025	15.0406	1.06148e-05	0.429246
P0C0L5	C4B	Complement C4-B OS=Homo sapiens OX=9606 GN=C4B PE=1 SV=2	51	89	1541	4	1744	192.6	7.27	5435.95	7.02541	6.4894	7.09	6.87626	6.81069	13.9561	14.1473	15.5517	16.0217	13.0873	6.58216e-07	0.471273
P0C0L4	C4A	Complement C4-A OS=Homo sapiens OX=9606 GN=C4A PE=1 SV=2	50	89	1537	4	1744	192.7	7.08	5399.86	6.21539	5.96829	6.19778	6.25781	5.85343	15.6017	14.3471	18.0797	17.2471	13.8076	2.41652e-06	0.385577
P01024	C3	Complement C3 OS=Homo sapiens OX=9606 GN=C3 PE=1 SV=2	58	88	606	88	1663	187	6.4	2108.09	7.00984	6.87209	7.28119	6.43683	6.60668	14.9108	13.9123	15.8642	14.546	13.6488	7.66006e-08	0.469341
P00734	F2	Prothrombin OS=Homo sapiens OX=9606 GN=F2 PE=1 SV=2	64	53	2957	53	622	70	5.9	11524.6	6.82291	6.83952	6.79525	7.88533	7.15593	13.8557	12.3965	16.134	14.9281	13.7221	4.90131e-06	0.499729
P02787	TF	Serotransferrin OS=Homo sapiens OX=9606 GN=TF PE=1 SV=3	72	69	727	69	698	77	7.12	2558.78	6.4802	6.28584	6.46863	6.3636	6.20652	15.4133	13.9358	17.2276	16.0876	14.2226	4.21566e-07	0.413656
P02675	FGB	Fibrinogen beta chain OS=Homo sapiens OX=9606 GN=FGB PE=1 SV=2	80	44	553	44	491	55.9	8.27	1922.43	7.00205	7.08378	6.98644	7.11225	6.95193	14.2702	12.9841	15.5091	15.4288	13.3314	6.66979e-07	0.491257
P02751	FN1	Fibronectin OS=Homo sapiens OX=9606 GN=FN1 PE=1 SV=4	42	66	202	66	2386	262.5	5.71	771.9	6.4179	6.15556	6.39693	6.12761	6.15159	15.8153	14.1356	16.9862	16.3116	14.4546	1.47703e-07	0.402166
P07996	THBS1	Thrombospondin-1 OS=Homo sapiens OX=9606 GN=THBS1 PE=1 SV=2	62	62	194	62	1170	129.3	4.94	678.06	6.63598	6.25327	6.48456	5.9974	5.93189	15.9283	14.8641	17.8809	15.442	13.5512	1.27352e-06	0.403045
P49747	COMP	Cartilage oligomeric matrix protein OS=Homo sapiens OX=9606 GN=COMP PE=1 SV=2	62	41	302	39	757	82.8	4.6	1068.16	5.56114	5.22734	5.82336	5.50101	5.19433	17.1468	15.8041	18.8893	16.5224	15.6388	6.25792e-08	0.32508
P07900	HSP90AA1	Heat shock protein HSP 90-alpha OS=Homo sapiens OX=9606 GN=HSP90AA1 PE=1 SV=5	61	47	174	28	732	84.6	5.02	570.4	16.1616	12.2134	12.7222	11.5635	14.7434	3.88159	3.77184	3.83467	3.71556	4.22406	3.73187e-06	3.46948
P02647	APOA1	Apolipoprotein A-I OS=Homo sapiens OX=9606 GN=APOA1 PE=1 SV=1	83	40	803	39	267	30.8	5.76	2354.28	6.89301	6.90465	6.90678	7.29942	6.62238	14.3456	13.5363	16.1766	15.0731	13.1971	7.56141e-07	0.478734
P00747	PLG	Plasminogen OS=Homo sapiens OX=9606 GN=PLG PE=1 SV=2	55	43	160	43	810	90.5	7.24	572.03	6.08298	6.50568	6.57219	5.98113	6.1359	15.5138	14.7466	17.3412	15.8109	14.2348	1.4373e-07	0.40282
P02679	FGG	Fibrinogen gamma chain OS=Homo sapiens OX=9606 GN=FGG PE=1 SV=3	68	30	296	30	453	51.5	5.62	1081.11	7.07994	7.0675	7.22543	7.07157	6.80284	14.1195	13.3836	15.5091	15.5606	12.7454	1.36843e-06	0.494226
P35443	THBS4	Thrombospondin-4 OS=Homo sapiens OX=9606 GN=THBS4 PE=1 SV=2	46	33	154	30	961	105.8	4.68	564.34	5.24959	5.23549	5.35335	5.25688	4.99817	17.084	15.8394	18.4348	18.67	15.944	4.13324e-08	0.30351
P08238	HSP90AB1	Heat shock protein HSP 90-beta OS=Homo sapiens OX=9606 GN=HSP90AB1 PE=1 SV=4	57	41	144	20	724	83.2	5.03	423.05	13.3654	12.816	12.8178	11.9541	11.8716	4.98703	5.52263	5.01347	5.66557	5.70126	1.85708e-08	2.33637
P07225	PROS1	Vitamin K-dependent protein S OS=Homo sapiens OX=9606 GN=PROS1 PE=1 SV=1	48	30	233	30	676	75.1	5.67	856.67	6.50357	6.96165	6.69965	6.68096	6.87346	15.25	13.1721	16.9862	14.2957	14.1005	1.77504e-06	0.456873
P35579	MYH9	Myosin-9 OS=Homo sapiens OX=9606 GN=MYH9 PE=1 SV=4	37	60	76	60	1960	226.4	5.6	261.96	11.1379	13.6627	14.8014	11.8483	12.8603	5.43925	4.4181	4.6016	4.32165	5.84776	3.90294e-06	2.61124
Q14766	LTBP1	Latent-transforming growth factor beta-binding protein 1 OS=Homo sapiens OX=9606 GN=LTBP1 PE=1 SV=4	34	42	69	42	1721	186.7	5.96	242.41	6.05961	6.11485	7.36882	5.38708	6.28498	15.4008	15.2049	17.327	15.7318	14.0273	3.8961e-07	0.401785
P01008	SERPINC1	Antithrombin-III OS=Homo sapiens OX=9606 GN=SERPINC1 PE=1 SV=1	44	27	115	27	464	52.6	6.71	366.27	6.79954	6.68481	7.14576	6.59145	6.75577	14.6722	13.5011	16.5885	15.0731	13.5268	8.14872e-07	0.463149
P06396	GSN	Gelsolin OS=Homo sapiens OX=9606 GN=GSN PE=1 SV=1	45	30	76	30	782	85.6	6.28	290.7	6.12971	5.60189	5.70387	5.81024	5.65727	15.966	15.6044	17.7957	16.4565	15.5289	7.84873e-09	0.355285
P26038	MSN	Moesin OS=Homo sapiens OX=9606 GN=MSN PE=1 SV=3	59	41	81	35	577	67.8	6.4	243.34	12.2984	12.6694	14.7137	12.8167	13.1114	4.28357	4.3476	4.36016	4.67739	4.8711	4.33295e-08	2.91083
P60709	ACTB	Actin, cytoplasmic 1 OS=Homo sapiens OX=9606 GN=ACTB PE=1 SV=1	64	18	94	9	375	41.7	5.48	345.13	13.0772	12.5473	12.523	12.4098	12.4366	5.55231	5.65188	4.14712	4.58516	6.51922	1.64408e-07	2.38111
Q14624	ITIH4	Inter-alpha-trypsin inhibitor heavy chain H4 OS=Homo sapiens OX=9606 GN=ITIH4 PE=1 SV=4	34	24	79	24	930	103.3	6.98	301.45	7.0332	7.03493	7.2095	6.58331	6.54391	14.2702	13.6186	15.5659	16.1271	13.0873	1.18153e-06	0.473446
Q13201	MMRN1	Multimerin-1 OS=Homo sapiens OX=9606 GN=MMRN1 PE=1 SV=3	33	33	55	33	1228	138	7.93	187.89	5.99731	5.90315	6.29337	5.94858	5.86127	16.2801	14.7231	18.0087	16.4697	14.2959	4.14497e-07	0.376092
P01876	IGHA1	Immunoglobulin heavy constant alpha 1 OS=Homo sapiens OX=9606 GN=IGHA1 PE=1 SV=2	52	14	243	8	353	37.6	6.51	1071.63	6.09856	6.08228	6.50846	5.61494	6.0182	16.0665	15.1696	18.0939	15.3102	14.54	2.99588e-07	0.382954
P03952	KLKB1	Plasma kallikrein OS=Homo sapiens OX=9606 GN=KLKB1 PE=1 SV=1	49	29	64	29	638	71.3	8.22	210.64	7.04099	6.7011	6.61202	7.24246	6.95977	15.3631	14.1238	16.7305	13.2153	12.9286	5.61642e-06	0.477553
P00739	HPR	Haptoglobin-related protein OS=Homo sapiens OX=9606 GN=HPR PE=2 SV=2	49	20	125	6	348	39	7.09	422	5.73249	6.57896	6.52439	5.68004	5.64942	15.3756	15.5104	16.7731	17.4447	14.2837	1.80415e-07	0.379976
P43652	AFM	Afamin OS=Homo sapiens OX=9606 GN=AFM PE=1 SV=1	44	27	82	27	599	69	5.9	248.08	6.64377	6.7011	7.47238	6.26594	6.43406	14.4461	14.9111	16.5033	14.3089	13.7831	2.44804e-07	0.453227
P04070	PROC	Vitamin K-dependent protein C OS=Homo sapiens OX=9606 GN=PROC PE=1 SV=1	39	15	80	15	461	52	6.28	328.39	6.65156	6.44869	6.91474	6.37987	6.20652	15.4887	12.8783	17.043	15.4815	14.7232	1.55113e-06	0.431152
P22891	PROZ	Vitamin K-dependent protein Z OS=Homo sapiens OX=9606 GN=PROZ PE=1 SV=2	40	17	182	17	400	44.7	5.97	627.47	5.06266	5.08078	10.1013	4.82559	7.46194	13.931	9.82323	20.1533	11.4893	20.4733	0.00721567	0.428789
P11142	HSPA8	Heat shock cognate 71 kDa protein OS=Homo sapiens OX=9606 GN=HSPA8 PE=1 SV=1	49	30	52	24	646	70.9	5.52	164.42	12.937	13.1416	11.4555	12.1413	12.9387	4.42175	5.59313	5.62418	5.49429	6.16518	1.77584e-07	2.29369
P62258	YWHAE	14-3-3 protein epsilon OS=Homo sapiens OX=9606 GN=YWHAE PE=1 SV=1	69	20	60	19	255	29.2	4.74	178.09	14.0898	14.2246	15.5263	12.7191	12.8289	3.24094	2.72606	3.59322	3.29394	3.71131	5.11294e-08	4.18875
P01859	IGHG2	Immunoglobulin heavy constant gamma 2 OS=Homo sapiens OX=9606 GN=IGHG2 PE=1 SV=2	45	15	374	6	326	35.9	7.59	1371.92	7.08772	6.59525	6.46863	7.52727	6.74007	14.5089	14.0886	15.4523	14.8886	13.5756	3.60536e-08	0.474653
P01860	IGHG3	Immunoglobulin heavy constant gamma 3 OS=Homo sapiens OX=9606 GN=IGHG3 PE=1 SV=2	47	16	304	6	377	41.3	7.9	1022.43	6.11414	5.86244	6.34117	5.9323	6.03389	15.5892	15.4869	16.9151	16.7991	14.3691	3.4048e-08	0.382569
P01834	IGKC	Immunoglobulin kappa constant OS=Homo sapiens OX=9606 GN=IGKC PE=1 SV=2	76	10	318	10	107	11.8	6.52	1182.49	7.12667	6.61153	6.89881	6.624	6.95977	15.652	13.8653	16.3328	13.1099	13.8686	1.54302e-06	0.469881
P63104	YWHAZ	14-3-3 protein zeta/delta OS=Homo sapiens OX=9606 GN=YWHAZ PE=1 SV=1	61	16	49	13	245	27.7	4.79	174.51	12.1815	14.0943	14.1322	13.069	12.5386	4.67299	4.28885	4.67261	3.50475	4.82227	6.09658e-08	3.00597
P08575	PTPRC	Receptor-type tyrosine-protein phosphatase C OS=Homo sapiens OX=9606 GN=PTPRC PE=1 SV=3	24	29	53	29	1306	147.4	6.15	169.76	11.7532	13.4755	13.4471	11.9541	12.7347	4.91166	5.13487	5.28332	5.30983	5.51814	4.33326e-08	2.4224
P07359	GP1BA	Platelet glycoprotein Ib alpha chain OS=Homo sapiens OX=9606 GN=GP1BA PE=1 SV=2	21	14	78	14	652	71.5	6.29	280.79	5.44431	4.96679	5.35335	4.93952	4.96678	17.1594	17.8017	18.9603	17.0626	15.4923	2.58992e-08	0.296853
P05546	SERPIND1	Heparin cofactor 2 OS=Homo sapiens OX=9606 GN=SERPIND1 PE=1 SV=3	44	17	62	17	499	57	6.9	227.44	6.69829	6.14742	7.09	5.63121	6.1359	15.0113	16.6031	14.6996	16.3116	13.9174	2.42983e-07	0.414183
P27169	PON1	Serum paraoxonase/arylesterase 1 OS=Homo sapiens OX=9606 GN=PON1 PE=1 SV=3	52	14	104	13	355	39.7	5.22	324.47	6.94753	7.18149	7.36085	6.99019	6.97547	13.931	13.0428	15.5091	15.8109	12.7332	3.49781e-06	0.499183
P15311	EZR	Ezrin OS=Homo sapiens OX=9606 GN=EZR PE=1 SV=4	42	27	43	21	586	69.4	6.27	137.85	13.1551	13.6953	13.9649	13.0283	13.1349	4.03233	3.58383	3.89148	4.04496	4.82227	6.24291e-10	3.28731
P13796	LCP1	Plastin-2 OS=Homo sapiens OX=9606 GN=LCP1 PE=1 SV=6	49	23	38	23	627	70.2	5.43	138.38	11.1301	12.5635	13.0568	12.1494	11.9815	6.15528	6.5684	4.67261	6.35071	6.2018	9.78533e-07	2.03284
P01877	IGHA2	Immunoglobulin heavy constant alpha 2 OS=Homo sapiens OX=9606 GN=IGHA2 PE=1 SV=4	68	15	127	9	340	36.6	6.27	509.6	6.37116	6.09043	6.36507	6.37173	6.12805	15.1746	14.2296	16.6737	17.3261	14.1982	5.15051e-07	0.40368
Q9BQE3	TUBA1C	Tubulin alpha-1C chain OS=Homo sapiens OX=9606 GN=TUBA1C PE=1 SV=1	45	18	43	6	449	49.9	5.1	161.99	13.5757	14.3956	14.8412	13.1748	13.3075	3.42937	3.36058	3.11034	2.85914	3.85781	2.24522e-09	4.17005
P49321	NASP	Nuclear autoantigenic sperm protein OS=Homo sapiens OX=9606 GN=NASP PE=1 SV=2	39	25	37	25	788	85.2	4.3	121.71	12.9682	14.3304	14.5385	13.1992	13.6763	3.81878	3.12557	3.84887	2.92502	3.93106	3.27587e-09	3.89322
P02765	AHSG	Alpha-2-HS-glycoprotein OS=Homo sapiens OX=9606 GN=AHSG PE=1 SV=2	35	12	131	12	367	39.3	5.72	513.92	7.22792	6.46497	7.21746	7.59237	6.74007	13.9059	12.8665	16.5459	15.3498	12.7943	1.16065e-05	0.493166
P68371	TUBB4B	Tubulin beta-4B chain OS=Homo sapiens OX=9606 GN=TUBB4B PE=1 SV=1	52	16	48	3	445	49.8	4.89	153.95	12.0336	12.7264	12.6266	12.654	12.1933	5.61512	5.15837	6.02185	5.05949	6.14076	4.56417e-09	2.22299
P05534	HLA-A	HLA class I histocompatibility antigen, A-24 alpha chain OS=Homo sapiens OX=9606 GN=HLA-A PE=1 SV=2	50	15	45	4	365	40.7	6.34	167.35	9.08163	15.8042	17.024	15.2498	16.2107	2.72591	1.66854	1.83212	2.16082	2.01436	2.27753e-05	7.05365
P01861	IGHG4	Immunoglobulin heavy constant gamma 4 OS=Homo sapiens OX=9606 GN=IGHG4 PE=1 SV=1	42	10	221	5	327	35.9	7.36	824.54	6.81512	6.21256	6.50846	6.20084	5.88481	15.7399	15.4986	17.2986	14.0454	14.3691	3.49248e-07	0.410931
P07437	TUBB	Tubulin beta chain OS=Homo sapiens OX=9606 GN=TUBB PE=1 SV=2	48	15	49	3	444	49.6	4.89	156.59	15.2113	13.964	12.6106	13.2643	12.8524	4.42175	3.47808	3.57902	3.83414	3.56481	4.64448e-08	3.59696
P07358	C8B	Complement component C8 beta chain OS=Homo sapiens OX=9606 GN=C8B PE=1 SV=3	46	19	34	19	591	67	8.13	119.45	6.85406	7.01865	6.78728	6.94136	7.07747	14.0064	11.997	16.4607	12.5301	17.177	8.86234e-05	0.480507
O15031	PLXNB2	Plexin-B2 OS=Homo sapiens OX=9606 GN=PLXNB2 PE=1 SV=3	21	30	38	30	1838	205	6.24	127.71	12.8046	11.2363	12.9532	11.8076	12.1698	5.96685	4.40635	7.66933	4.98043	7.093	1.9807e-05	2.02456
P09486	SPARC	SPARC OS=Homo sapiens OX=9606 GN=SPARC PE=1 SV=1	50	15	53	15	303	34.6	4.84	169.79	6.80733	6.88837	7.45645	6.22526	6.53607	15.1746	14.4528	15.2961	14.7964	13.5268	2.9563e-08	0.463004
O75882	ATRN	Attractin OS=Homo sapiens OX=9606 GN=ATRN PE=1 SV=2	17	20	31	20	1429	158.4	7.31	105.57	7.47716	5.81359	5.32945	6.15202	6.25359	16.2047	13.7713	17.469	15.7846	14.8208	1.1283e-06	0.39751
Q9Y240	CLEC11A	C-type lectin domain family 11 member A OS=Homo sapiens OX=9606 GN=CLEC11A PE=1 SV=1	46	18	64	18	323	35.7	5.16	217.99	12.9059	12.2297	12.9054	11.7263	12.2483	5.46438	5.91039	5.42534	5.45476	5.93322	4.20963e-09	2.20006
P06733	ENO1	Alpha-enolase OS=Homo sapiens OX=9606 GN=ENO1 PE=1 SV=2	44	18	34	18	434	47.1	7.39	106.82	13.1551	13.565	13.6702	13.069	12.4993	4.52224	4.95862	3.55062	3.62333	5.1641	1.64103e-08	3.023
Q9UK55	SERPINA10	Protein Z-dependent protease inhibitor OS=Homo sapiens OX=9606 GN=SERPINA10 PE=1 SV=1	32	14	60	14	444	50.7	8.27	187.48	7.22013	6.53011	7.14576	6.77861	6.58314	14.3079	13.3718	15.0972	16.0481	13.9541	2.55986e-07	0.470709
P23634	ATP2B4	Plasma membrane calcium-transporting ATPase 4 OS=Homo sapiens OX=9606 GN=ATP2B4 PE=1 SV=2	25	25	36	16	1241	137.8	6.6	115.11	13.0928	13.1172	14.0207	12.3854	12.3267	4.91166	5.17012	4.14712	4.29529	4.95656	1.56276e-08	2.76579
P0DOY3	IGLC3	Immunoglobulin lambda constant 3 OS=Homo sapiens OX=9606 GN=IGLC3 PE=1 SV=1	77	12	291	6	106	11.3	7.24	1025.52	7.15003	6.81509	7.24933	6.69724	6.95193	14.0315	13.8771	15.4239	15.3498	13.1361	2.11236e-07	0.485442
P05556	ITGB1	Integrin beta-1 OS=Homo sapiens OX=9606 GN=ITGB1 PE=1 SV=2	28	19	34	19	798	88.4	5.39	110.13	11.9868	13.0032	12.2203	11.6856	12.6092	5.6528	5.98089	5.36853	6.16625	5.88439	9.4387e-09	2.11701
P05160	F13B	Coagulation factor XIII B chain OS=Homo sapiens OX=9606 GN=F13B PE=1 SV=3	34	16	28	16	661	75.5	6.39	96.17	6.19981	5.37391	6.92271	4.92324	5.46111	15.9535	16.7206	16.8441	17.0758	14.6255	7.80288e-08	0.355589
P04899	GNAI2	Guanine nucleotide-binding protein G(i) subunit alpha-2 OS=Homo sapiens OX=9606 GN=GNAI2 PE=1 SV=3	54	16	35	9	355	40.4	5.54	120.39	13.7471	13.1742	14.5226	12.4505	12.6249	4.472	3.74834	5.1697	3.32029	4.4316	8.24802e-08	3.14632
Q8IUK5	PLXDC1	Plexin domain-containing protein 1 OS=Homo sapiens OX=9606 GN=PLXDC1 PE=1 SV=2	32	13	32	12	500	55.7	5.85	109.83	7.09551	7.20592	7.51221	6.46125	6.04959	14.2702	14.4528	15.0972	15.8109	13.0262	5.44763e-07	0.472416
P07357	C8A	Complement component C8 alpha chain OS=Homo sapiens OX=9606 GN=C8A PE=1 SV=2	27	12	31	12	584	65.1	6.47	109.77	6.56588	6.79881	6.69965	6.33918	6.09667	14.735	14.8406	15.9636	17.5501	12.6111	5.75346e-06	0.429327
P19338	NCL	Nucleolin OS=Homo sapiens OX=9606 GN=NCL PE=1 SV=3	33	24	40	24	710	76.6	4.7	122.81	13.1629	13.3859	14.1242	12.9388	13.5037	3.7811	3.77184	3.87727	4.8882	3.85781	9.86763e-10	3.32647
P14317	HCLS1	Hematopoietic lineage cell-specific protein OS=Homo sapiens OX=9606 GN=HCLS1 PE=1 SV=3	31	17	29	17	486	54	4.81	97.82	12.5866	13.5162	14.1163	11.7344	12.6327	4.86141	4.91161	4.89985	5.29665	4.22406	8.90271e-08	2.66956
P09429	HMGB1	High mobility group protein B1 OS=Homo sapiens OX=9606 GN=HMGB1 PE=1 SV=3	35	12	44	12	215	24.9	5.74	138.54	14.6116	14.6805	15.6219	13.7607	13.8097	2.14807	2.54981	2.20138	2.26623	2.3684	4.87042e-10	6.28447
Q96PD5	PGLYRP2	N-acetylmuramoyl-L-alanine amidase OS=Homo sapiens OX=9606 GN=PGLYRP2 PE=1 SV=1	27	9	32	9	576	62.2	7.55	112.96	6.57367	6.99422	6.98644	6.24967	6.26144	15.0993	13.7948	16.4039	16.9045	12.7088	6.14448e-06	0.441395
P36955	SERPINF1	Pigment epithelium-derived factor OS=Homo sapiens OX=9606 GN=SERPINF1 PE=1 SV=4	35	14	26	14	418	46.3	6.38	87.51	6.39453	6.69296	6.36507	5.83465	6.08882	14.6847	15.8276	16.0062	16.7596	14.0517	8.74811e-08	0.405743
P67936	TPM4	Tropomyosin alpha-4 chain OS=Homo sapiens OX=9606 GN=TPM4 PE=1 SV=3	57	18	37	7	248	28.5	4.69	108.2	11.1768	13.5325	12.754	12.1657	13.0721	4.81116	6.07489	4.6158	4.66422	6.87325	2.61121e-06	2.31889
P61981	YWHAG	14-3-3 protein gamma OS=Homo sapiens OX=9606 GN=YWHAG PE=1 SV=2	51	12	37	10	247	28.3	4.89	111.44	12.6099	14.2164	14.0047	12.9876	12.8446	4.43431	4.1831	4.0477	3.46522	4.71239	1.06647e-08	3.19839
Q03591	CFHR1	Complement factor H-related protein 1 OS=Homo sapiens OX=9606 GN=CFHR1 PE=1 SV=2	44	13	41	2	330	37.6	7.39	117.66	3.11548	8.51683	9.54362	6.61586	7.43056	17.1594	14.3706	17.3554	9.17032	13.2826	0.00462479	0.493737
P07910	HNRNPC	Heterogeneous nuclear ribonucleoproteins C1/C2 OS=Homo sapiens OX=9606 GN=HNRNPC PE=1 SV=4	35	16	32	16	306	33.7	5.08	90.16	13.3421	13.4185	15.4068	12.6051	13.4017	3.81878	3.34883	3.89148	3.18853	4.19964	4.49832e-08	3.69562
O14594	NCAN	Neurocan core protein OS=Homo sapiens OX=9606 GN=NCAN PE=1 SV=3	16	17	30	16	1321	143	5.38	93.38	6.3478	6.94537	6.63592	7.82836	6.90485	14.3456	14.5351	14.1173	14.6778	14.2837	2.90145e-09	0.481693
P31946	YWHAB	14-3-3 protein beta/alpha OS=Homo sapiens OX=9606 GN=YWHAB PE=1 SV=3	50	10	27	6	246	28.1	4.83	94.49	12.5943	14.9329	14.4429	12.6458	12.3581	4.07002	5.53438	2.51384	3.26759	4.71239	1.62397e-06	3.33234
P02652	APOA2	Apolipoprotein A-II OS=Homo sapiens OX=9606 GN=APOA2 PE=1 SV=1	49	7	97	7	100	11.2	6.62	377.59	6.36337	6.59525	6.69965	8.162	6.64592	14.9108	12.467	17.0288	15.1521	13.2338	1.98696e-05	0.473485
P02766	TTR	Transthyretin OS=Homo sapiens OX=9606 GN=TTR PE=1 SV=1	45	6	174	6	147	15.9	5.76	590.18	6.21539	6.15556	6.77932	5.98113	5.96328	16.0163	13.6068	16.4749	16.9045	14.9307	3.30938e-07	0.398992
Q00839	HNRNPU	Heterogeneous nuclear ribonucleoprotein U OS=Homo sapiens OX=9606 GN=HNRNPU PE=1 SV=6	29	21	29	21	825	90.5	6	74.23	11.7921	16.4556	13.9251	14.3628	15.0024	2.48723	3.64258	1.40604	2.18717	3.25961	7.95085e-07	5.51027
P29622	SERPINA4	Kallistatin OS=Homo sapiens OX=9606 GN=SERPINA4 PE=1 SV=3	30	12	21	12	427	48.5	7.75	63.13	7.08772	6.61967	6.60406	6.59145	6.42622	14.8229	14.6526	16.3612	15.3893	13.0873	3.84202e-07	0.448495
P27348	YWHAQ	14-3-3 protein theta OS=Homo sapiens OX=9606 GN=YWHAQ PE=1 SV=1	51	11	25	8	245	27.7	4.78	82.46	13.4433	13.3045	14.7934	10.4649	12.311	5.38901	2.37356	3.4796	5.19125	8.04525	0.000165075	2.62748
Q9NQ79	CRTAC1	Cartilage acidic protein 1 OS=Homo sapiens OX=9606 GN=CRTAC1 PE=1 SV=2	29	12	18	12	661	71.4	5.12	71.13	7.23571	6.75809	7.12983	7.08784	7.14809	14.8732	15.2166	15.9068	12.596	12.3304	1.01014e-05	0.498563
P80723	BASP1	Brain acid soluble protein 1 OS=Homo sapiens OX=9606 GN=BASP1 PE=1 SV=2	73	11	22	11	227	22.7	4.63	69.18	15.5307	13.6465	13.224	13.012	13.8332	4.13283	1.57454	3.59322	2.35846	5.04201	7.42016e-07	4.14623
P13612	ITGA4	Integrin alpha-4 OS=Homo sapiens OX=9606 GN=ITGA4 PE=1 SV=3	17	13	26	13	1032	114.8	6.48	83.58	12.8514	12.4414	12.6186	13.0852	11.7696	5.3262	5.46388	5.05608	5.91591	5.3228	3.85702e-09	2.31739
Q7Z6Z7	HUWE1	E3 ubiquitin-protein ligase HUWE1 OS=Homo sapiens OX=9606 GN=HUWE1 PE=1 SV=3	7	22	22	22	4374	481.6	5.22	55.13	13.2875	14.5177	15.6139	12.4668	15.4025	2.95202	3.40758	1.76111	1.46251	3.62586	2.93757e-07	5.39693
P00558	PGK1	Phosphoglycerate kinase 1 OS=Homo sapiens OX=9606 GN=PGK1 PE=1 SV=3	45	15	21	15	417	44.6	8.1	64.36	12.68	12.4088	12.1327	12.5075	12.0443	5.87892	7.03841	3.73525	4.92773	6.67792	4.31132e-06	2.18603
P35858	IGFALS	Insulin-like growth factor-binding protein complex acid labile subunit OS=Homo sapiens OX=9606 GN=IGFALS PE=1 SV=1	20	9	16	9	605	66	6.79	64.59	6.7606	6.42426	5.13826	6.48566	6.40268	14.6722	16.6384	14.8842	17.6819	13.5634	2.58922e-06	0.403041
Q9UKV3	ACIN1	Apoptotic chromatin condensation inducer in the nucleus OS=Homo sapiens OX=9606 GN=ACIN1 PE=1 SV=2	14	14	20	14	1341	151.8	6.43	62.84	12.4853	13.9396	14.0685	13.6549	13.1427	4.18308	3.27833	4.0193	4.38753	4.1386	3.56909e-09	3.3634
Q1KMD3	HNRNPUL2	Heterogeneous nuclear ribonucleoprotein U-like protein 2 OS=Homo sapiens OX=9606 GN=HNRNPUL2 PE=1 SV=1	22	14	18	14	747	85.1	4.91	63.62	13.2019	12.9137	14.1163	11.7751	12.876	4.78604	4.0891	5.28332	4.36117	5.22514	7.15291e-08	2.73251
P08133	ANXA6	Annexin A6 OS=Homo sapiens OX=9606 GN=ANXA6 PE=1 SV=3	34	19	24	19	673	75.8	5.6	70.11	12.5632	13.0439	11.9016	13.0283	13.59	5.64024	5.65188	4.41697	4.4534	4.61473	4.67751e-08	2.58814
Q04917	YWHAH	14-3-3 protein eta OS=Homo sapiens OX=9606 GN=YWHAH PE=1 SV=4	57	12	27	11	246	28.2	4.84	83.11	13.1551	14.3548	15.128	13.0852	13.1271	3.73085	2.89057	3.56482	3.32029	3.91885	1.46902e-08	3.95115
P05387	RPLP2	60S acidic ribosomal protein P2 OS=Homo sapiens OX=9606 GN=RPLP2 PE=1 SV=1	76	7	21	6	115	11.7	4.54	73.52	12.6021	14.0617	13.6303	12.9225	12.0129	4.84885	4.3241	4.81464	4.24259	5.00539	2.50835e-08	2.80731
P08779	KRT16	Keratin, type I cytoskeletal 16 OS=Homo sapiens OX=9606 GN=KRT16 PE=1 SV=4	37	17	26	8	473	51.2	5.05	72.6	8.46633	5.18663	7.71934	5.87534	6.71653	14.647	13.7361	15.0404	17.2602	12.5135	4.54178e-05	0.464009
Q6Q788	APOA5	Apolipoprotein A-V OS=Homo sapiens OX=9606 GN=APOA5 PE=1 SV=1	45	13	19	13	366	41.2	6.43	67.45	6.68271	5.90315	6.43676	6.56704	6.1359	15.0365	15.2166	14.728	13.9399	17.4822	4.58848e-07	0.415239
P0DJI8	SAA1	Serum amyloid A-1 protein OS=Homo sapiens OX=9606 GN=SAA1 PE=1 SV=1	71	10	42	4	122	13.5	6.79	141.51	13.9729	15.4785	15.7494	13.8176	14.5237	1.94708	1.51579	2.07356	1.85778	2.52711	1.62947e-09	7.41254
P50395	GDI2	Rab GDP dissociation inhibitor beta OS=Homo sapiens OX=9606 GN=GDI2 PE=1 SV=2	41	14	21	11	445	50.6	6.47	66.56	13.2564	12.7997	13.4312	12.2227	11.8638	4.81116	5.33462	4.50218	5.20442	5.81114	3.60985e-08	2.4772
P39060	COL18A1	Collagen alpha-1(XVIII) chain OS=Homo sapiens OX=9606 GN=COL18A1 PE=1 SV=5	7	9	18	9	1754	178.1	6.01	68.09	7.30581	6.80695	6.4527	7.61678	6.91269	13.3155	12.9606	15.9636	14.5724	14.711	1.39703e-06	0.490681
Q86YV0	RASAL3	RAS protein activator like-3 OS=Homo sapiens OX=9606 GN=RASAL3 PE=1 SV=2	18	14	17	14	1011	111.8	8.75	57.19	13.529	11.3422	13.7658	11.6774	11.6755	4.54737	7.62593	3.23816	3.4257	8.78995	0.000558639	2.24381
P06748	NPM1	Nucleophosmin OS=Homo sapiens OX=9606 GN=NPM1 PE=1 SV=2	32	9	19	9	294	32.6	4.78	60.69	14.1677	13.964	15.1121	12.6865	12.7112	3.65548	3.36058	3.33758	3.83414	3.50377	2.23601e-08	3.8799
P00748	F12	Coagulation factor XII OS=Homo sapiens OX=9606 GN=F12 PE=1 SV=3	27	12	20	12	615	67.7	7.74	74.57	6.41011	6.67667	7.16966	6.6891	6.20652	14.2828	16.3564	13.2083	18.815	11.6711	0.000178711	0.445991
P23528	CFL1	Cofilin-1 OS=Homo sapiens OX=9606 GN=CFL1 PE=1 SV=3	67	10	25	10	166	18.5	8.09	73.37	13.7081	13.2963	13.3117	13.4677	12.7583	4.55993	4.99387	2.64166	2.2267	6.25063	2.18955e-06	3.21883
Q14344	GNA13	Guanine nucleotide-binding protein subunit alpha-13 OS=Homo sapiens OX=9606 GN=GNA13 PE=1 SV=2	42	13	20	11	377	44	8	65.66	15.1023	15.1446	16.5938	12.6946	14.1471	2.41186	1.06927	1.87473	1.18582	3.05207	1.304e-07	7.68026
O14791	APOL1	Apolipoprotein L1 OS=Homo sapiens OX=9606 GN=APOL1 PE=1 SV=5	23	14	41	14	398	43.9	5.81	94.7	5.90384	7.2222	6.58812	6.41242	6.61453	15.1621	12.9136	17.5969	15.6923	14.1738	5.6124e-06	0.433436
P80108	GPLD1	Phosphatidylinositol-glycan-specific phospholipase D OS=Homo sapiens OX=9606 GN=GPLD1 PE=1 SV=3	15	11	23	11	840	92.3	6.37	72.5	7.1734	6.47311	7.14576	6.68096	5.93974	13.0015	14.8758	17.5116	15.0467	13.832	6.88982e-06	0.4499
Q12913	PTPRJ	Receptor-type tyrosine-protein phosphatase eta OS=Homo sapiens OX=9606 GN=PTPRJ PE=1 SV=3	11	10	19	10	1337	145.9	5.58	58.58	4.54082	7.53975	5.67997	5.66376	6.09667	19.3326	11.9148	19.2727	15.3629	15.0162	0.000124933	0.36491
Q9UNF0	PACSIN2	Protein kinase C and casein kinase substrate in neurons protein 2 OS=Homo sapiens OX=9606 GN=PACSIN2 PE=1 SV=2	36	14	17	14	486	55.7	5.2	60.46	10.359	13.1009	15.5741	11.9053	12.2718	5.13777	4.72361	4.44537	6.93045	5.23735	6.01969e-05	2.38762
Q7L576	CYFIP1	Cytoplasmic FMR1-interacting protein 1 OS=Homo sapiens OX=9606 GN=CYFIP1 PE=1 SV=1	14	16	20	6	1253	145.1	6.9	58.32	14.3546	12.4414	13.702	13.5572	13.2055	3.76854	3.01982	4.94246	4.69057	3.65027	4.13682e-08	3.35103
Q15424	SAFB	Scaffold attachment factor B1 OS=Homo sapiens OX=9606 GN=SAFB PE=1 SV=4	18	13	20	13	915	102.6	5.47	59.11	13.6147	14.7782	15.8928	13.8583	14.8768	2.41186	2.49106	1.91733	1.29122	2.52711	4.35655e-09	6.86377
P53621	COPA	Coatomer subunit alpha OS=Homo sapiens OX=9606 GN=COPA PE=1 SV=2	17	16	18	16	1224	138.3	7.66	48.17	12.1504	11.8226	13.2718	12.0436	12.4837	4.84885	6.11014	4.6158	6.54835	6.38492	6.68434e-07	2.16683
P51858	HDGF	Hepatoma-derived growth factor OS=Homo sapiens OX=9606 GN=HDGF PE=1 SV=1	50	12	20	12	240	26.8	4.73	58.22	11.9401	12.3681	12.6266	11.9704	12.9309	6.49444	6.22765	5.31172	4.29529	6.0553	3.50263e-07	2.17852
P02753	RBP4	Retinol-binding protein 4 OS=Homo sapiens OX=9606 GN=RBP4 PE=1 SV=3	51	8	40	8	201	23	6.07	131.4	6.47242	6.39983	6.72355	6.52635	6.44191	14.6722	16.3446	15.7647	13.9531	14.5034	5.30554e-08	0.432813
P05452	CLEC3B	Tetranectin OS=Homo sapiens OX=9606 GN=CLEC3B PE=1 SV=3	45	8	17	8	202	22.5	5.67	55.12	6.6204	6.74995	7.21746	5.50101	5.72004	15.9535	15.0639	17.7673	14.4274	13.5878	3.05905e-06	0.414179
P04406	GAPDH	Glyceraldehyde-3-phosphate dehydrogenase OS=Homo sapiens OX=9606 GN=GAPDH PE=1 SV=3	35	9	16	9	335	36	8.46	67.32	12.0647	12.5961	13.5825	11.0834	12.4993	5.38901	7.09717	5.32593	6.33754	4.34614	4.99311e-06	2.16966
Q9HAV0	GNB4	Guanine nucleotide-binding protein subunit beta-4 OS=Homo sapiens OX=9606 GN=GNB4 PE=1 SV=3	49	11	17	6	340	37.5	6	64.12	13.6848	15.739	16.4185	13.956	13.1506	3.80622	1.80954	1.84632	1.6865	1.73357	1.81992e-07	6.70353
Q06830	PRDX1	Peroxiredoxin-1 OS=Homo sapiens OX=9606 GN=PRDX1 PE=1 SV=1	59	9	19	8	199	22.1	8.13	64.65	12.9994	13.4185	13.6144	12.833	12.876	4.78604	5.24062	3.65003	3.49157	4.96877	1.70786e-08	2.96974
P53618	COPB1	Coatomer subunit beta OS=Homo sapiens OX=9606 GN=COPB1 PE=1 SV=3	21	16	19	16	953	107.1	6.05	53.9	16.5121	10.9921	13.5586	12.5319	12.311	6.0171	3.27833	4.77203	1.98954	5.77451	8.1395e-05	3.01883
O95497	VNN1	Pantetheinase OS=Homo sapiens OX=9606 GN=VNN1 PE=1 SV=2	23	9	15	9	513	57	5.55	49.4	13.4978	13.8744	14.1163	13.0039	13.3075	3.96953	2.79657	4.27494	3.67603	4.4316	3.05536e-09	3.54071
P55209	NAP1L1	Nucleosome assembly protein 1-like 1 OS=Homo sapiens OX=9606 GN=NAP1L1 PE=1 SV=1	26	6	16	5	391	45.3	4.46	58.05	12.7112	12.7101	12.993	12.6865	12.1776	5.28851	6.05139	3.70684	4.71692	6.21401	2.84021e-07	2.43588
P11597	CETP	Cholesteryl ester transfer protein OS=Homo sapiens OX=9606 GN=CETP PE=1 SV=2	22	8	21	8	493	54.7	6.09	58.67	7.45379	6.6441	6.83508	6.52635	6.22221	14.2451	14.7466	15.7789	14.546	14.2837	1.35463e-08	0.457628
P07737	PFN1	Profilin-1 OS=Homo sapiens OX=9606 GN=PFN1 PE=1 SV=2	56	7	11	7	140	15	8.27	40.93	12.2828	12.8811	13.4869	12.6946	13.2369	4.84885	5.08787	4.45957	4.66422	5.07864	7.05985e-10	2.67542
P20701	ITGAL	Integrin alpha-L OS=Homo sapiens OX=9606 GN=ITGAL PE=1 SV=3	15	14	17	14	1170	128.7	5.63	46.92	12.8825	13.2312	15.0802	12.0436	12.6249	4.27101	3.67784	3.66424	5.23077	5.26176	6.55861e-07	2.97944
P02741	CRP	C-reactive protein OS=Homo sapiens OX=9606 GN=CRP PE=1 SV=1	21	6	40	6	224	25	5.63	139.82	12.6644	12.8729	13.0807	13.3782	12.468	5.02472	5.25237	4.41697	4.65104	4.98097	3.0962e-10	2.65
Q9GZY6	LAT2	Linker for activation of T-cells family member 2 OS=Homo sapiens OX=9606 GN=LAT2 PE=1 SV=1	44	7	10	7	243	26.5	4.78	39.37	14.596	13.0928	12.7939	14.1513	14.4453	3.84391	2.54981	3.39439	4.62469	2.6614	4.8306e-08	4.04583
P07948	LYN	Tyrosine-protein kinase Lyn OS=Homo sapiens OX=9606 GN=LYN PE=1 SV=3	26	12	15	10	512	58.5	7.11	43.62	13.4355	14.3548	13.3993	13.7851	13.0957	3.50474	3.65434	3.84887	4.29529	3.41832	3.01805e-10	3.63594
Q14203	DCTN1	Dynactin subunit 1 OS=Homo sapiens OX=9606 GN=DCTN1 PE=1 SV=3	13	14	17	14	1278	141.6	5.81	41.03	15.5852	12.6287	15.0563	10.7091	12.876	5.23827	4.54736	3.4654	3.79462	3.2474	1.044e-05	3.29449
P08473	MME	Neprilysin OS=Homo sapiens OX=9606 GN=MME PE=1 SV=2	22	14	14	14	750	85.5	5.73	47.03	12.3685	14.0047	12.8496	12.9306	11.8167	5.21314	5.00562	4.09031	1.76555	8.81437	0.000179018	2.57022
P20039	HLA-DRB1	HLA class II histocompatibility antigen, DRB1-11 beta chain OS=Homo sapiens OX=9606 GN=HLA-DRB1 PE=1 SV=1	42	8	13	2	266	30.1	7.18	45.35	11.6441	15.0958	16.3867	13.2317	13.8646	2.70078	2.63206	2.93991	3.20171	3.80898	1.06123e-06	4.5947
P26641	EEF1G	Elongation factor 1-gamma OS=Homo sapiens OX=9606 GN=EEF1G PE=1 SV=3	25	14	22	14	437	50.1	6.67	41.32	13.6069	12.246	13.1046	11.8158	12.5072	5.33876	5.14662	5.1555	5.23077	5.3106	1.23306e-08	2.41692
P01903	HLA-DRA	HLA class II histocompatibility antigen, DR alpha chain OS=Homo sapiens OX=9606 GN=HLA-DRA PE=1 SV=1	32	7	13	7	254	28.6	5	49.75	12.5788	14.9492	14.6739	12.6784	12.5386	4.33382	3.54858	3.83467	3.16218	4.82227	3.0587e-07	3.42201
P0DP25	CALM3	Calmodulin-3 OS=Homo sapiens OX=9606 GN=CALM3 PE=1 SV=1	50	9	24	8	149	16.8	4.22	68.93	12.7579	13.9966	14.2198	12.418	12.5543	4.22076	4.66486	4.0051	4.58516	4.50485	1.9393e-08	3.0002
P09543	CNP	2',3'-cyclic-nucleotide 3'-phosphodiesterase OS=Homo sapiens OX=9606 GN=CNP PE=1 SV=2	34	13	14	13	421	47.5	9.07	50.09	10.507	13.5488	11.097	13.1259	13.8725	5.15033	6.83866	3.86307	6.21895	5.82334	4.16291e-05	2.22809
P62937	PPIA	Peptidyl-prolyl cis-trans isomerase A OS=Homo sapiens OX=9606 GN=PPIA PE=1 SV=2	39	10	19	10	165	18	7.81	46.74	12.5866	13.6058	14.0844	13.1015	12.8054	4.33382	3.61908	4.91405	4.28212	4.62693	5.89253e-09	3.03929
Q6UX71	PLXDC2	Plexin domain-containing protein 2 OS=Homo sapiens OX=9606 GN=PLXDC2 PE=1 SV=1	18	11	15	10	529	59.5	6.46	48.7	6.65935	6.83137	6.80321	6.31477	6.95977	13.7552	14.2296	16.5885	15.5606	13.8564	5.36873e-07	0.453688
Q96KN2	CNDP1	Beta-Ala-His dipeptidase OS=Homo sapiens OX=9606 GN=CNDP1 PE=1 SV=4	22	9	19	9	507	56.7	5.3	56.2	5.45988	6.2207	6.59609	5.98927	6.59099	16.4183	12.2203	19.1165	13.4656	17.2869	7.24741e-05	0.393044
P01764	IGHV3-23	Immunoglobulin heavy variable 3-23 OS=Homo sapiens OX=9606 GN=IGHV3-23 PE=1 SV=2	41	4	27	1	117	12.6	8.28	83.39	12.1037	13.4836	12.4354	13.9316	12.0286	5.18802	2.91407	5.35433	6.58788	5.4571	4.75817e-06	2.50899
P21926	CD9	CD9 antigen OS=Homo sapiens OX=9606 GN=CD9 PE=1 SV=4	24	6	15	6	228	25.4	7.15	61.68	12.7345	13.2312	12.5469	11.3438	12.2875	5.84123	5.19362	5.80881	5.85003	5.42047	4.01549e-08	2.21041
Q04756	HGFAC	Hepatocyte growth factor activator OS=Homo sapiens OX=9606 GN=HGFAC PE=1 SV=1	18	11	14	11	655	70.6	7.24	42.11	7.09551	7.14892	7.47238	6.81116	6.85777	15.049	13.1603	16.1482	14.1508	12.5989	4.15796e-06	0.497639
P18669	PGAM1	Phosphoglycerate mutase 1 OS=Homo sapiens OX=9606 GN=PGAM1 PE=1 SV=2	38	8	14	8	254	28.8	7.18	42.21	14.7985	11.0328	14.6898	12.0843	12.5621	4.88654	3.74834	5.1839	1.98954	7.20288	7.37268e-05	2.832
P17936	IGFBP3	Insulin-like growth factor-binding protein 3 OS=Homo sapiens OX=9606 GN=IGFBP3 PE=1 SV=2	42	10	15	10	291	31.7	8.69	45.72	7.19677	6.16371	6.38897	6.98205	6.14374	13.818	13.8536	16.6169	13.7687	16.884	3.67861e-06	0.438681
Q9BXN1	ASPN	Asporin OS=Homo sapiens OX=9606 GN=ASPN PE=1 SV=2	26	9	13	9	380	43.4	7.08	48.93	6.44905	7.31991	6.93864	6.57517	6.47329	14.2451	12.561	16.7873	16.6278	13.6855	1.28229e-05	0.456739
O94985	CLSTN1	Calsyntenin-1 OS=Homo sapiens OX=9606 GN=CLSTN1 PE=1 SV=1	13	14	16	14	981	109.7	4.91	45.26	7.07994	6.94537	7.05814	7.07157	6.27713	15.0365	12.9723	15.921	14.6383	14.0395	4.34742e-07	0.474223
Q9UGM5	FETUB	Fetuin-B OS=Homo sapiens OX=9606 GN=FETUB PE=1 SV=2	29	10	19	10	382	42	6.83	51.25	6.57367	6.73367	7.67154	6.38801	6.795	14.9611	13.7713	15.5375	14.8227	13.8076	6.28141e-08	0.468612
Q92688	ANP32B	Acidic leucine-rich nuclear phosphoprotein 32 family member B OS=Homo sapiens OX=9606 GN=ANP32B PE=1 SV=1	22	7	12	5	251	28.8	4.06	37.54	14.5805	14.7701	16.3309	13.3131	14.3511	2.31137	2.02105	1.1362	1.92366	2.64919	1.29391e-08	7.30428
P55160	NCKAP1L	Nck-associated protein 1-like OS=Homo sapiens OX=9606 GN=NCKAP1L PE=1 SV=3	9	10	13	10	1127	128.1	6.86	39.15	11.2313	14.135	14.0924	13.2154	13.4801	4.77348	4.24185	4.0051	4.09766	4.60252	2.17305e-07	3.04569
P03951	F11	Coagulation factor XI OS=Homo sapiens OX=9606 GN=F11 PE=1 SV=1	25	13	14	13	625	70.1	8.1	46.37	6.14529	6.07414	4.87537	8.10504	8.8743	15.1872	16.2271	16.0772	10.9095	14.3569	0.000216004	0.468322
P60174	TPI1	Triosephosphate isomerase OS=Homo sapiens OX=9606 GN=TPI1 PE=1 SV=3	40	9	13	9	286	30.8	5.92	43.88	15.6086	11.4562	13.0886	12.9225	12.6641	4.53481	3.13732	4.45957	7.18078	3.13752	2.5101e-05	2.92828
P08294	SOD3	Extracellular superoxide dismutase [Cu-Zn] OS=Homo sapiens OX=9606 GN=SOD3 PE=1 SV=2	27	5	11	5	240	25.8	6.61	46.21	5.81038	5.90315	5.82336	4.98021	5.52388	15.2877	16.0509	16.7873	25.2711	9.7422	0.00225477	0.337278
Q9H223	EHD4	EH domain-containing protein 4 OS=Homo sapiens OX=9606 GN=EHD4 PE=1 SV=1	28	11	11	10	541	61.1	6.76	33.47	13.3576	11.4562	13.933	11.238	11.6912	6.50701	5.21712	7.59832	2.95137	6.58026	0.000141561	2.13752
O60763	USO1	General vesicular transport factor p115 OS=Homo sapiens OX=9606 GN=USO1 PE=1 SV=2	14	11	13	11	962	107.8	4.91	36.85	11.8233	14.7375	11.6308	13.9478	11.9658	4.99959	5.24062	3.16715	5.24395	6.18959	1.02482e-05	2.58063
O00299	CLIC1	Chloride intracellular channel protein 1 OS=Homo sapiens OX=9606 GN=CLIC1 PE=1 SV=4	50	9	11	9	241	26.9	5.17	42.48	12.7112	14.1757	14.1083	13.3701	14.7513	3.34144	2.51456	3.19556	3.99225	3.9799	1.25505e-08	4.06002
P61224	RAP1B	Ras-related protein Rap-1b OS=Homo sapiens OX=9606 GN=RAP1B PE=1 SV=1	39	8	15	3	184	20.8	5.78	46.67	13.8795	13.2475	14.3951	13.4514	13.2918	3.45449	3.13732	4.06191	3.78144	3.93106	3.54128e-10	3.7169
P52907	CAPZA1	F-actin-capping protein subunit alpha-1 OS=Homo sapiens OX=9606 GN=CAPZA1 PE=1 SV=3	40	7	10	6	286	32.9	5.69	43.79	15.9669	13.8337	14.3314	13.8258	12.7975	3.63036	1.38653	2.13037	0.882775	6.09193	5.64699e-06	5.0103
Q07507	DPT	Dermatopontin OS=Homo sapiens OX=9606 GN=DPT PE=1 SV=2	38	7	13	7	201	24	4.82	41.15	6.17645	6.74995	7.1378	5.92417	6.12805	15.0113	15.0521	16.0488	17.6292	12.5745	6.52265e-06	0.420835
Q9Y6R7	FCGBP	IgGFc-binding protein OS=Homo sapiens OX=9606 GN=FCGBP PE=1 SV=3	5	10	12	10	5405	571.6	5.34	38.78	9.88387	6.39169	3.77602	6.9495	7.57964	17.3353	8.5777	16.8157	14.546	15.297	0.00341048	0.476504
Q92619	ARHGAP45	Rho GTPase-activating protein 45 OS=Homo sapiens OX=9606 GN=ARHGAP45 PE=1 SV=2	13	12	13	12	1136	124.5	6.1	39.35	13.9963	11.0328	11.2723	12.1494	13.6214	5.96685	7.56718	6.10706	1.37028	6.72676	0.000542937	2.23779
P30740	SERPINB1	Leukocyte elastase inhibitor OS=Homo sapiens OX=9606 GN=SERPINB1 PE=1 SV=1	33	11	13	11	379	42.7	6.28	36.19	12.9059	11.6353	13.3356	11.3519	11.6284	5.86636	4.53561	7.34268	6.39024	6.22622	7.87017e-06	2.00444
P49006	MARCKSL1	MARCKS-related protein OS=Homo sapiens OX=9606 GN=MARCKSL1 PE=1 SV=2	57	5	11	5	195	19.5	4.67	40.79	13.0461	14.1594	14.8492	13.2643	12.8524	4.52224	3.60733	2.3008	3.5838	4.29731	7.71859e-08	3.72287
P28907	CD38	ADP-ribosyl cyclase/cyclic ADP-ribose hydrolase 1 OS=Homo sapiens OX=9606 GN=CD38 PE=1 SV=2	27	9	11	9	300	34.3	7.66	37.63	11.7765	14.2164	10.7625	13.6467	12.2718	5.60256	5.21712	5.22651	5.85003	5.4571	3.93771e-06	2.29127
P11171	EPB41	Protein 4.1 OS=Homo sapiens OX=9606 GN=EPB41 PE=1 SV=4	15	9	11	9	864	97	5.58	34.92	11.5273	16.0973	12.6266	12.2633	12.7504	6.68287	3.52508	2.48543	3.59698	6.67792	9.45053e-05	2.84152
P16949	STMN1	Stathmin OS=Homo sapiens OX=9606 GN=STMN1 PE=1 SV=3	52	9	15	9	149	17.3	5.97	42.65	12.2984	16.3741	14.5624	14.2652	14.5473	2.48723	2.40881	1.7469	1.98954	3.63806	1.83727e-07	5.87157
Q15691	MAPRE1	Microtubule-associated protein RP/EB family member 1 OS=Homo sapiens OX=9606 GN=MAPRE1 PE=1 SV=3	35	9	13	8	268	30	5.14	36.22	10.7562	14.2816	16.1317	12.7679	13.8568	4.0449	3.98334	2.17298	6.75916	2.16086	4.51686e-05	3.54549
Q5QNW6	HIST2H2BF	Histone H2B type 2-F OS=Homo sapiens OX=9606 GN=HIST2H2BF PE=1 SV=3	53	8	19	2	126	13.9	10.32	53.73	12.3217	13.4266	14.8571	12.6051	12.8838	3.96953	4.00684	4.98507	4.61151	4.34614	8.79758e-08	3.01538
P02743	APCS	Serum amyloid P-component OS=Homo sapiens OX=9606 GN=APCS PE=1 SV=2	23	6	23	6	223	25.4	6.54	60.75	6.39453	5.95201	5.672	5.64749	5.64157	16.054	13.9828	18.9177	16.4433	15.5533	1.38764e-06	0.362041
Q99733	NAP1L4	Nucleosome assembly protein 1-like 4 OS=Homo sapiens OX=9606 GN=NAP1L4 PE=1 SV=1	26	8	17	7	375	42.8	4.69	48.27	12.6255	13.8582	14.4509	12.2796	12.5229	4.13283	8.26044	1.7185	3.06995	4.52927	6.91588e-05	3.02782
P29350	PTPN6	Tyrosine-protein phosphatase non-receptor type 6 OS=Homo sapiens OX=9606 GN=PTPN6 PE=1 SV=1	23	11	14	11	595	67.5	7.78	32.95	13.786	14.0943	14.881	11.7751	13.5351	4.59761	4.1126	4.21813	5.13854	0.695871	5.8099e-06	3.62801
Q6EMK4	VASN	Vasorin OS=Homo sapiens OX=9606 GN=VASN PE=1 SV=1	13	7	11	7	673	71.7	7.39	40.5	6.65156	5.58561	4.93114	5.81838	5.76712	16.1921	15.0991	17.4548	18.1825	14.7354	4.38174e-07	0.352099
Q01105	SET	Protein SET OS=Homo sapiens OX=9606 GN=SET PE=1 SV=3	25	6	13	6	290	33.5	4.32	45.15	14.0664	15.2749	15.351	13.4514	13.488	2.62541	3.29008	1.7327	2.21353	2.91778	1.08852e-08	5.60521
Q16643	DBN1	Drebrin OS=Homo sapiens OX=9606 GN=DBN1 PE=1 SV=4	19	8	12	8	649	71.4	4.45	36.39	14.0898	12.7264	15.606	10.6277	12.2483	3.7811	4.51211	5.43955	4.17671	5.07864	1.28789e-05	2.84052
P61204	ARF3	ADP-ribosylation factor 3 OS=Homo sapiens OX=9606 GN=ARF3 PE=1 SV=2	44	6	9	3	181	20.6	7.43	33.74	13.1318	12.2053	12.523	11.6123	12.1463	5.96685	5.46388	5.08448	6.28483	6.00647	4.17856e-08	2.13905
Q8IZP0	ABI1	Abl interactor 1 OS=Homo sapiens OX=9606 GN=ABI1 PE=1 SV=4	16	5	7	5	508	55	7.06	27.27	16.2472	11.505	15.3351	12.1006	12.4915	4.18308	1.9623	5.60997	4.94091	2.78349	3.33531e-05	3.47435
P01782	IGHV3-9	Immunoglobulin heavy variable 3-9 OS=Homo sapiens OX=9606 GN=IGHV3-9 PE=1 SV=2	38	3	12	2	118	12.9	7.08	46.72	7.08772	7.62118	8.29291	5.68818	6.75577	13.73	13.2308	15.6795	14.5065	13.7831	2.68563e-06	0.499729
Q96IY4	CPB2	Carboxypeptidase B2 OS=Homo sapiens OX=9606 GN=CPB2 PE=1 SV=2	21	6	12	6	423	48.4	7.71	43.24	8.26382	6.19628	3.91145	5.9974	7.0147	15.3505	15.9804	20.2811	9.71053	15.9806	0.00103106	0.405981
P62805	HIST1H4A	Histone H4 OS=Homo sapiens OX=9606 GN=HIST1H4A PE=1 SV=2	50	5	14	5	103	11.4	11.36	48.71	12.8202	13.9722	14.65	12.9062	12.6877	4.2082	3.44283	4.30335	4.44023	4.02873	1.90354e-08	3.28234
P37802	TAGLN2	Transgelin-2 OS=Homo sapiens OX=9606 GN=TAGLN2 PE=1 SV=3	40	6	8	6	199	22.4	8.25	26.49	11.021	13.3208	15.9167	11.6286	12.4444	4.7986	4.79411	4.85724	4.92773	5.26176	1.53222e-05	2.61091
O00186	STXBP3	Syntaxin-binding protein 3 OS=Homo sapiens OX=9606 GN=STXBP3 PE=1 SV=2	17	10	11	10	592	67.7	7.8	35.02	14.3001	12.8648	11.7662	12.2227	12.468	4.50968	4.17135	5.7662	5.6524	5.68905	7.41526e-07	2.46704
P60953	CDC42	Cell division control protein 42 homolog OS=Homo sapiens OX=9606 GN=CDC42 PE=1 SV=2	30	5	16	5	191	21.2	6.55	43.65	15.3827	10.9595	14.8731	9.86276	11.9579	5.35132	6.86216	4.37436	4.28212	5.29839	0.0002452	2.40886
P05386	RPLP1	60S acidic ribosomal protein P1 OS=Homo sapiens OX=9606 GN=RPLP1 PE=1 SV=1	67	3	7	2	114	11.5	4.32	31.71	13.825	16.8057	15.3112	15.5916	13.9666	1.36923	1.53929	0.92316	0.975006	1.98995	1.16751e-08	11.1085
P26583	HMGB2	High mobility group protein B2 OS=Homo sapiens OX=9606 GN=HMGB2 PE=1 SV=2	26	7	8	7	209	24	7.81	31.04	12.6567	14.6561	13.5427	13.2643	14.4688	3.86903	3.04332	3.4796	4.07131	3.43052	8.48504e-09	3.83309
Q8NHL6	LILRB1	Leukocyte immunoglobulin-like receptor subfamily B member 1 OS=Homo sapiens OX=9606 GN=LILRB1 PE=1 SV=1	22	9	11	9	650	70.8	6.05	28.03	15.4528	13.3941	14.7854	13.1992	11.7304	3.31631	4.4886	1.81792	3.21488	4.62693	1.70737e-06	3.92575
B5ME19	EIF3CL	Eukaryotic translation initiation factor 3 subunit C-like protein OS=Homo sapiens OX=9606 GN=EIF3CL PE=3 SV=1	12	12	13	12	914	105.4	5.64	35.64	13.4277	12.3844	13.1046	11.7751	11.3616	5.77842	5.47563	4.94246	6.16625	5.77451	3.04165e-07	2.20538
P30153	PPP2R1A	Serine/threonine-protein phosphatase 2A 65 kDa regulatory subunit A alpha isoform OS=Homo sapiens OX=9606 GN=PPP2R1A PE=1 SV=4	19	7	7	7	589	65.3	5.11	26.17	13.5212	10.6501	14.0844	11.531	12.3032	8.55458	4.73536	4.91405	5.34936	4.49264	0.000117566	2.21386
P21854	CD72	B-cell differentiation antigen CD72 OS=Homo sapiens OX=9606 GN=CD72 PE=2 SV=1	23	7	10	7	359	40.2	8.28	35.81	13.0695	11.7086	12.9213	12.8655	12.6484	4.57249	4.51211	6.46212	4.20306	6.67792	1.44787e-06	2.39193
P02747	C1QC	Complement C1q subcomponent subunit C OS=Homo sapiens OX=9606 GN=C1QC PE=1 SV=3	33	5	12	5	245	25.8	8.41	37.93	7.66409	6.77438	8.08579	6.64841	6.23006	13.7677	11.1863	19.9687	15.3498	11.4758	0.00215911	0.49343
P51149	RAB7A	Ras-related protein Rab-7a OS=Homo sapiens OX=9606 GN=RAB7A PE=1 SV=1	37	7	9	7	207	23.5	6.7	27.2	13.1785	14.5503	13.0966	15.1847	12.2404	3.60523	3.24308	3.60743	2.02907	5.85997	1.87587e-06	3.72043
P54709	ATP1B3	Sodium/potassium-transporting ATPase subunit beta-3 OS=Homo sapiens OX=9606 GN=ATP1B3 PE=1 SV=1	25	7	9	7	279	31.5	8.35	28.15	14.4481	12.3763	13.1285	12.3691	12.7112	5.53975	4.3241	3.99089	3.75509	5.64022	3.59508e-07	2.79712
P52566	ARHGDIB	Rho GDP-dissociation inhibitor 2 OS=Homo sapiens OX=9606 GN=ARHGDIB PE=1 SV=3	49	7	11	7	201	23	5.21	31.39	12.4697	15.1284	15.1599	12.182	13.1663	4.07002	2.45581	3.91988	4.13719	4.16302	7.72233e-07	3.63312
P81605	DCD	Dermcidin OS=Homo sapiens OX=9606 GN=DCD PE=1 SV=2	42	6	11	6	110	11.3	6.54	32.4	6.71387	7.17335	7.23339	6.10319	6.56745	14.4461	14.4881	15.3387	18.3933	11.0363	0.00015365	0.458482
Q12889	OVGP1	Oviduct-specific glycoprotein OS=Homo sapiens OX=9606 GN=OVGP1 PE=2 SV=1	14	8	19	8	678	75.4	8.78	46.29	5.35084	4.03043	5.04266	4.199	4.50384	18.4784	18.8827	21.6446	15.4288	16.1271	2.25379e-06	0.255371
Q9NT62	ATG3	Ubiquitin-like-conjugating enzyme ATG3 OS=Homo sapiens OX=9606 GN=ATG3 PE=1 SV=1	26	7	8	7	314	35.8	4.74	27.65	13.0617	12.8648	13.5268	11.7588	11.9422	6.06734	6.29815	4.31755	3.72874	5.77451	2.04847e-06	2.41173
P25786	PSMA1	Proteasome subunit alpha type-1 OS=Homo sapiens OX=9606 GN=PSMA1 PE=1 SV=1	25	5	7	5	263	29.5	6.61	24.58	11.3715	10.4628	11.1687	12.4587	16.5559	5.11265	4.3006	7.79715	3.90002	7.26392	0.00103168	2.1857
Q15185	PTGES3	Prostaglandin E synthase 3 OS=Homo sapiens OX=9606 GN=PTGES3 PE=1 SV=1	31	5	10	5	160	18.7	4.54	37.56	10.8185	14.3956	15.3112	13.2154	12.672	3.75597	3.84234	3.05353	7.52335	3.28402	4.38168e-05	3.09483
P60228	EIF3E	Eukaryotic translation initiation factor 3 subunit E OS=Homo sapiens OX=9606 GN=EIF3E PE=1 SV=1	20	8	9	8	445	52.2	6.04	27.04	10.1487	16.1299	12.9134	13.8095	12.4366	3.90672	2.91407	3.4654	5.83686	6.9343	0.000128532	2.83805
P09493	TPM1	Tropomyosin alpha-1 chain OS=Homo sapiens OX=9606 GN=TPM1 PE=1 SV=2	21	8	13	4	284	32.7	4.74	36.51	13.0383	12.5717	14.1641	11.7588	12.1855	5.18802	5.71063	4.63	5.74463	4.19964	3.9761e-07	2.50141
P40967	PMEL	Melanocyte protein PMEL OS=Homo sapiens OX=9606 GN=PMEL PE=1 SV=2	12	5	11	5	661	70.2	5.58	34.86	7.5862	5.03193	7.0422	5.6068	5.60234	16.0917	18.0837	17.2134	12.6487	13.7831	3.40417e-05	0.396675
Q09028	RBBP4	Histone-binding protein RBBP4 OS=Homo sapiens OX=9606 GN=RBBP4 PE=1 SV=3	21	7	10	7	425	47.6	4.89	34.21	13.124	13.6872	13.5268	11.1485	11.9187	5.37645	3.29008	6.67516	6.77234	4.33394	2.06359e-05	2.39735
P15880	RPS2	40S ribosomal protein S2 OS=Homo sapiens OX=9606 GN=RPS2 PE=1 SV=2	31	8	9	8	293	31.3	10.24	26.97	13.6225	11.961	13.5746	11.767	11.8167	5.55231	5.19362	5.69519	4.38753	6.18959	8.09855e-07	2.3222
A0A087WW87	IGKV2-40	Immunoglobulin kappa variable 2-40 OS=Homo sapiens OX=9606 GN=IGKV2-40 PE=3 SV=2	28	4	13	3	121	13.3	4.61	44.9	7.11888	6.70924	7.71137	6.55076	6.41837	14.6722	16.1331	13.2225	15.0731	12.8797	2.74572e-06	0.479416
P31948	STIP1	Stress-induced-phosphoprotein 1 OS=Homo sapiens OX=9606 GN=STIP1 PE=1 SV=1	19	9	11	9	543	62.6	6.8	27.92	12.6021	12.9137	13.4949	11.0346	11.6284	6.51957	5.59313	4.41697	5.2703	6.81221	5.24464e-06	2.1555
P30679	GNA15	Guanine nucleotide-binding protein subunit alpha-15 OS=Homo sapiens OX=9606 GN=GNA15 PE=1 SV=2	22	8	11	8	374	43.5	8.51	28.73	13.1785	11.2445	13.0807	11.0671	12.0599	5.9166	7.96669	4.33175	4.05813	7.61796	0.000156691	2.02838
Q58FF6	HSP90AB4P	Putative heat shock protein HSP 90-beta 4 OS=Homo sapiens OX=9606 GN=HSP90AB4P PE=5 SV=1	10	6	26	1	505	58.2	4.73	70.73	5.8649	4.71438	4.23807	6.35546	6.11236	13.6044	21.4795	13.6628	24.6387	10.1695	0.00344262	0.326554
Q92882	OSTF1	Osteoclast-stimulating factor 1 OS=Homo sapiens OX=9606 GN=OSTF1 PE=1 SV=2	41	6	7	6	214	23.8	5.68	30.58	13.4511	12.6043	12.045	12.6702	14.406	3.98209	3.48983	6.51893	4.42705	5.00539	1.49093e-06	2.78256
O14950	MYL12B	Myosin regulatory light chain 12B OS=Homo sapiens OX=9606 GN=MYL12B PE=1 SV=2	38	5	7	5	172	19.8	4.84	25.43	10.9276	13.1905	13.9171	13.3863	12.9858	4.78604	3.47808	5.58157	4.67739	6.16518	2.79135e-06	2.60882
Q99435	NELL2	Protein kinase C-binding protein NELL2 OS=Homo sapiens OX=9606 GN=NELL2 PE=1 SV=1	15	9	9	9	816	91.3	5.73	19.98	7.7965	7.50718	6.77135	6.39615	6.51253	12.901	15.1579	13.3361	16.9572	13.0384	2.25961e-05	0.490033
P24534	EEF1B2	Elongation factor 1-beta OS=Homo sapiens OX=9606 GN=EEF1B2 PE=1 SV=3	40	5	6	4	225	24.7	4.67	19.12	16.0136	14.0047	14.8412	14.7128	14.4923	2.0727	1.75079	1.39184	1.02771	2.63699	1.60022e-09	8.34059
P04792	HSPB1	Heat shock protein beta-1 OS=Homo sapiens OX=9606 GN=HSPB1 PE=1 SV=2	34	6	7	6	205	22.8	6.4	27.44	12.6956	17.628	14.8492	13.7118	14.4923	2.32393	1.04577	2.17298	2.00271	2.79569	5.22636e-07	7.09567
Q92597	NDRG1	Protein NDRG1 OS=Homo sapiens OX=9606 GN=NDRG1 PE=1 SV=1	21	6	8	6	394	42.8	5.82	23.06	12.3918	15.7309	12.5788	14.8267	12.9309	3.88159	2.78481	1.7043	2.45069	7.03196	2.16428e-05	3.83452
P62888	RPL30	60S ribosomal protein L30 OS=Homo sapiens OX=9606 GN=RPL30 PE=1 SV=2	49	4	10	4	115	12.8	9.63	38.15	8.05352	15.1691	12.2761	14.8267	12.1463	4.86141	3.58383	5.62418	3.99225	9.76661	0.00342379	2.2449
P60660	MYL6	Myosin light polypeptide 6 OS=Homo sapiens OX=9606 GN=MYL6 PE=1 SV=2	34	6	10	6	151	16.9	4.65	29.82	12.4853	15.5273	13.7259	14.1187	13.1741	3.88159	1.90354	2.44282	5.56017	3.52819	1.38843e-06	3.98649
P60033	CD81	CD81 antigen OS=Homo sapiens OX=9606 GN=CD81 PE=1 SV=1	21	3	11	3	236	25.8	5.29	36.21	13.1863	14.5747	17.0558	11.1078	12.9387	4.82373	3.77184	1.57647	1.19899	5.56697	4.79575e-05	4.06561
P16871	IL7R	Interleukin-7 receptor subunit alpha OS=Homo sapiens OX=9606 GN=IL7R PE=1 SV=3	7	5	7	5	459	51.5	5.44	24.16	7.64851	6.76624	7.40865	6.22526	6.51253	12.7753	18.6712	11.717	15.8504	12.5623	0.000510978	0.482858
P51148	RAB5C	Ras-related protein Rab-5C OS=Homo sapiens OX=9606 GN=RAB5C PE=1 SV=2	31	5	9	3	216	23.5	8.41	26.37	12.9215	12.5717	12.2601	12.6133	10.5613	5.41413	7.77868	4.0477	6.25848	6.22622	2.96877e-05	2.0497
Q9BYE9	CDHR2	Cadherin-related family member 2 OS=Homo sapiens OX=9606 GN=CDHR2 PE=1 SV=2	6	7	10	7	1310	141.5	4.5	24.19	13.7471	12.1564	13.0727	10.8067	10.8437	6.00453	7.48492	5.95083	5.69192	5.17631	2.51849e-05	2.00032
P22392	NME2	Nucleoside diphosphate kinase B OS=Homo sapiens OX=9606 GN=NME2 PE=1 SV=1	38	5	8	3	152	17.3	8.41	26.82	10.8808	14.4688	11.1528	13.8827	13.5194	4.98703	4.3946	3.26657	3.10948	9.27828	0.000412306	2.55251
Q06323	PSME1	Proteasome activator complex subunit 1 OS=Homo sapiens OX=9606 GN=PSME1 PE=1 SV=1	41	10	11	10	249	28.7	6.02	25.36	13.5056	10.4628	11.1608	15.1278	12.8054	6.54469	4.4181	2.13037	2.08177	10.7921	0.00362464	2.42855
Q6JBY9	RCSD1	CapZ-interacting protein OS=Homo sapiens OX=9606 GN=RCSD1 PE=1 SV=1	25	8	9	8	416	44.5	5.4	26.8	12.8046	14.3223	12.4354	13.5816	12.5543	3.83135	4.97037	4.20393	4.86185	4.56589	2.90517e-08	2.92859
P16150	SPN	Leukosialin OS=Homo sapiens OX=9606 GN=SPN PE=1 SV=1	17	4	12	4	400	40.3	5.1	46.54	9.28414	14.8108	16.5779	12.2227	13.5821	4.2082	5.75763	1.77531	4.30847	4.84668	0.00018464	3.18131
A0A0C4DH38	IGHV5-51	Immunoglobulin heavy variable 5-51 OS=Homo sapiens OX=9606 GN=IGHV5-51 PE=3 SV=1	32	3	14	3	117	12.7	8.27	46.49	7.2435	7.20592	7.86273	6.40428	6.74007	13.9561	12.749	16.1482	15.9954	12.2693	2.85447e-05	0.498558
Q9BUN1	MENT	Protein MENT OS=Homo sapiens OX=9606 GN=MENT PE=2 SV=1	12	3	7	3	341	36.7	8.59	23.47	6.44126	5.96015	7.40069	5.63935	5.56311	15.4259	13.7126	18.2786	15.4288	15.3336	2.70181e-06	0.396582
Q12846	STX4	Syntaxin-4 OS=Homo sapiens OX=9606 GN=STX4 PE=1 SV=2	28	7	8	7	297	34.2	6.28	24.06	14.8297	13.2149	13.718	13.8502	15.1828	2.87665	2.54981	3.02513	3.4784	2.33178	3.62999e-09	4.96401
O75695	RP2	Protein XRP2 OS=Homo sapiens OX=9606 GN=RP2 PE=1 SV=4	12	7	10	7	350	39.6	5.12	23.91	9.78262	10.4058	9.12937	9.21175	28.5923	3.98209	3.67784	4.75783	3.32029	3.9921	0.0375125	3.402
P40227	CCT6A	T-complex protein 1 subunit zeta OS=Homo sapiens OX=9606 GN=CCT6A PE=1 SV=3	18	6	6	6	531	58	6.68	21.17	14.4558	13.0521	13.3595	13.663	12.3189	4.23332	3.63083	3.76365	3.76826	5.11526	2.97003e-08	3.25914
P43243	MATR3	Matrin-3 OS=Homo sapiens OX=9606 GN=MATR3 PE=1 SV=2	6	6	6	6	847	94.6	6.25	18.97	11.6986	14.6968	13.5586	12.7923	13.9117	3.79366	5.08787	3.67844	3.24123	4.94435	4.71334e-07	3.21313
P31150	GDI1	Rab GDP dissociation inhibitor alpha OS=Homo sapiens OX=9606 GN=GDI1 PE=1 SV=2	15	5	6	2	447	50.6	5.14	21.14	8.77787	5.07264	7.1139	6.72165	7.29717	11.0041	14.2178	17.0998	16.944	12.5135	0.00058014	0.487373
O75531	BANF1	Barrier-to-autointegration factor OS=Homo sapiens OX=9606 GN=BANF1 PE=1 SV=1	54	5	7	5	89	10.1	6.09	23.44	7.91333	18.4586	8.93021	15.5347	16.603	4.0449	4.84111	2.75528	3.90002	4.22406	0.00220439	3.41202
Q9UI08	EVL	Ena/VASP-like protein OS=Homo sapiens OX=9606 GN=EVL PE=1 SV=2	20	5	5	5	416	44.6	8.84	14.79	16.3173	13.8012	15.12	10.6521	11.7461	3.24094	3.77184	1.64749	1.81825	8.20396	0.000263112	3.62033
P01344	IGF2	Insulin-like growth factor II OS=Homo sapiens OX=9606 GN=IGF2 PE=1 SV=1	22	4	8	4	180	20.1	9.32	27.72	6.67492	6.90465	6.89881	7.24246	7.20301	15.049	13.6773	14.0746	16.3906	12.4891	4.03505e-06	0.487214
P08758	ANXA5	Annexin A5 OS=Homo sapiens OX=9606 GN=ANXA5 PE=1 SV=2	17	5	6	5	320	35.9	5.05	18.48	14.4948	11.8714	12.4991	12.6784	11.597	5.86636	7.22642	2.96832	5.69192	4.32173	3.14456e-05	2.42153
A0A0C4DH25	IGKV3D-20	Immunoglobulin kappa variable 3D-20 OS=Homo sapiens OX=9606 GN=IGKV3D-20 PE=3 SV=1	28	3	17	3	116	12.5	4.59	64.43	7.07994	6.94537	7.34492	6.68096	6.62238	15.3631	16.4621	16.2476	10.2112	13.539	0.000216396	0.482764
P43487	RANBP1	Ran-specific GTPase-activating protein OS=Homo sapiens OX=9606 GN=RANBP1 PE=1 SV=1	38	4	7	4	201	23.3	5.29	23.19	12.8202	12.8078	13.479	12.5238	12.1384	5.01215	4.51211	5.12709	5.17807	5.68905	4.47536e-09	2.49894
P30050	RPL12	60S ribosomal protein L12 OS=Homo sapiens OX=9606 GN=RPL12 PE=1 SV=1	19	2	4	2	165	17.8	9.42	14.76	6.14529	5.58561	6.26151	6.0625	7.08531	16.0414	17.3317	13.9468	15.5737	14.3325	6.3625e-07	0.403234
P12109	COL6A1	Collagen alpha-1(VI) chain OS=Homo sapiens OX=9606 GN=COL6A1 PE=1 SV=3	7	6	6	6	1028	108.5	5.43	19.97	9.97733	6.46497	6.70762	2.61217	8.59183	14.4586	20.5395	8.66351	17.6687	9.98636	0.0204565	0.48171
P62993	GRB2	Growth factor receptor-bound protein 2 OS=Homo sapiens OX=9606 GN=GRB2 PE=1 SV=1	29	6	7	6	217	25.2	6.32	21.07	13.0539	12.9788	12.2203	13.7851	12.107	4.88654	4.3476	4.47378	7.27301	4.08977	2.24786e-06	2.55857
P01780	IGHV3-7	Immunoglobulin heavy variable 3-7 OS=Homo sapiens OX=9606 GN=IGHV3-7 PE=1 SV=2	36	4	21	2	117	12.9	6.57	57.92	6.75281	6.42426	7.43255	6.33105	6.18298	14.848	13.1486	16.4181	16.1666	14.1616	1.33619e-06	0.443168
P55290	CDH13	Cadherin-13 OS=Homo sapiens OX=9606 GN=CDH13 PE=1 SV=1	14	8	10	8	713	78.2	4.98	24.83	6.5503	6.09043	6.60406	6.66469	5.9162	15.7902	18.1777	14.8842	12.4643	14.7964	1.25157e-05	0.418139
Q13561	DCTN2	Dynactin subunit 2 OS=Homo sapiens OX=9606 GN=DCTN2 PE=1 SV=4	24	8	9	8	401	44.2	5.21	24.12	12.2906	13.2393	12.9293	11.0753	13.1977	5.43925	9.01246	0.880553	5.00679	5.95763	0.00068699	2.38555
P17813	ENG	Endoglin OS=Homo sapiens OX=9606 GN=ENG PE=1 SV=2	8	5	7	5	658	70.5	6.61	17.41	14.0197	13.4592	13.3515	12.4424	12.7426	4.32126	4.3006	4.92826	3.21488	5.10306	3.4466e-08	3.0188
P49641	MAN2A2	Alpha-mannosidase 2x OS=Homo sapiens OX=9606 GN=MAN2A2 PE=2 SV=3	7	6	7	4	1150	130.5	6.84	18.51	6.1375	5.70774	7.27323	5.94858	4.4803	15.4636	15.1814	17.5116	20.0008	12.4769	5.9579e-05	0.366437
P06454	PTMA	Prothymosin alpha OS=Homo sapiens OX=9606 GN=PTMA PE=1 SV=2	15	3	6	3	111	12.2	3.78	16.8	14.6194	10.9514	16.1636	21.6785	12.7504	1.87171	0.810769	1.1788	0.777369	1.23304	6.18399e-05	12.9713
Q8IWA5	SLC44A2	Choline transporter-like protein 2 OS=Homo sapiens OX=9606 GN=SLC44A2 PE=1 SV=3	7	4	5	4	706	80.1	8.57	19.01	12.4853	12.6124	12.8974	13.1097	12.4366	5.66537	4.00684	5.89402	5.08584	5.38385	2.55262e-08	2.44053
Q9H2X3	CLEC4M	C-type lectin domain family 4 member M OS=Homo sapiens OX=9606 GN=CLEC4M PE=1 SV=1	33	6	7	6	399	45.3	5.16	13.65	11.2469	12.4658	12.3318	13.2643	13.0878	4.50968	6.02789	5.52476	3.92637	7.55692	1.13045e-05	2.26521
A0A0B4J1V0	IGHV3-15	Immunoglobulin heavy variable 3-15 OS=Homo sapiens OX=9606 GN=IGHV3-15 PE=3 SV=1	18	3	8	2	119	12.9	8.62	20.06	6.55809	6.34284	7.24933	6.70537	6.59884	14.9485	13.9828	16.7305	14.5329	13.9541	3.30272e-07	0.45118
P30086	PEBP1	Phosphatidylethanolamine-binding protein 1 OS=Homo sapiens OX=9606 GN=PEBP1 PE=1 SV=3	44	5	6	5	187	21	7.53	16.81	13.6925	13.736	15.5024	13.4433	12.8917	5.08752	3.39583	1.59068	3.41252	3.03986	4.11459e-07	4.19123
A0A0B4J1Y9	IGHV3-72	Immunoglobulin heavy variable 3-72 OS=Homo sapiens OX=9606 GN=IGHV3-72 PE=3 SV=1	31	3	7	2	119	13.2	7.85	24.37	6.94753	6.45683	6.01455	6.16829	6.78715	16.1545	17.3669	17.2986	9.1308	15.4068	0.000520979	0.42961
Q9BTT0	ANP32E	Acidic leucine-rich nuclear phosphoprotein 32 family member E OS=Homo sapiens OX=9606 GN=ANP32E PE=1 SV=1	19	4	5	4	268	30.7	3.85	21.85	12.0725	13.451	15.1997	11.946	12.0992	3.81878	4.97037	5.12709	5.08584	4.95656	1.94462e-06	2.70334
Q9UKM7	MAN1B1	Endoplasmic reticulum mannosyl-oligosaccharide 1,2-alpha-mannosidase OS=Homo sapiens OX=9606 GN=MAN1B1 PE=1 SV=2	8	4	4	4	699	79.5	7.72	16.44	5.99731	5.86244	5.99065	7.06343	7.30501	14.1195	17.5432	13.4497	13.0835	17.1404	2.41892e-05	0.427667
P22352	GPX3	Glutathione peroxidase 3 OS=Homo sapiens OX=9606 GN=GPX3 PE=1 SV=2	21	4	7	4	226	25.5	8.13	25.16	3.68406	9.46947	4.31773	7.67375	9.58048	17.084	9.81148	18.9035	8.06356	18.5566	0.0206044	0.479507
O75781	PALM	Paralemmin-1 OS=Homo sapiens OX=9606 GN=PALM PE=1 SV=2	21	7	9	7	387	42.1	5	26.18	10.4057	16.0647	11.4794	13.8909	15.5359	6.11759	2.85532	5.05608	1.44933	4.46823	0.000128743	3.37786
P01137	TGFB1	Transforming growth factor beta-1 proprotein OS=Homo sapiens OX=9606 GN=TGFB1 PE=1 SV=2	13	4	5	4	390	44.3	8.53	14.77	6.74502	5.40647	3.40957	8.2271	5.8142	16.0163	14.8993	16.9009	17.0889	15.3824	3.43217e-06	0.368703
P23396	RPS3	40S ribosomal protein S3 OS=Homo sapiens OX=9606 GN=RPS3 PE=1 SV=2	23	6	8	6	243	26.7	9.66	17.64	13.1941	12.9869	13.9649	11.5961	12.8367	5.2257	4.07735	4.65841	5.33618	4.89552	8.5766e-08	2.6693
P36578	RPL4	60S ribosomal protein L4 OS=Homo sapiens OX=9606 GN=RPL4 PE=1 SV=5	14	6	7	6	427	47.7	11.06	18.32	12.8046	13.4103	15.0802	12.3854	12.6249	4.25845	4.28885	3.4654	3.80779	5.48151	3.53e-07	3.11264
O60841	EIF5B	Eukaryotic translation initiation factor 5B OS=Homo sapiens OX=9606 GN=EIF5B PE=1 SV=4	6	7	7	7	1220	138.7	5.49	15	13.6225	15.6413	16.8965	12.2145	12.672	2.48723	3.85409	2.71267	2.7142	2.08761	1.93368e-06	5.12758
P34910	EVI2B	Protein EVI2B OS=Homo sapiens OX=9606 GN=EVI2B PE=1 SV=2	10	3	4	3	448	48.6	4.83	15.55	17.0261	11.5376	19.2784	7.80395	14.9945	3.01483	2.96107	2.59905	1.40981	3.96769	0.000591486	5.06296
Q6ZRP7	QSOX2	Sulfhydryl oxidase 2 OS=Homo sapiens OX=9606 GN=QSOX2 PE=1 SV=3	9	6	8	6	698	77.5	7.72	19.68	8.42738	4.91794	6.73948	5.68004	5.72788	15.8404	16.3329	14.8558	14.8491	14.8575	9.86711e-07	0.410406
P61247	RPS3A	40S ribosomal protein S3a OS=Homo sapiens OX=9606 GN=RPS3A PE=1 SV=2	20	5	8	5	264	29.9	9.73	23.36	14.4558	13.1742	14.6022	12.6051	11.597	4.2082	4.50035	3.72105	4.348	4.34614	2.90906e-07	3.14501
P49368	CCT3	T-complex protein 1 subunit gamma OS=Homo sapiens OX=9606 GN=CCT3 PE=1 SV=4	10	4	4	4	545	60.5	6.49	16.42	15.7877	12.645	14.7934	12.0111	12.9074	3.85647	4.35935	3.09614	4.13719	2.82011	1.21072e-06	3.73001
P13521	SCG2	Secretogranin-2 OS=Homo sapiens OX=9606 GN=SCG2 PE=1 SV=2	8	4	5	4	617	70.9	4.75	15.25	8.25603	6.49754	5.08249	6.58331	7.90919	13.3406	11.7033	17.6537	20.1325	10.4747	0.00357799	0.468299
O75821	EIF3G	Eukaryotic translation initiation factor 3 subunit G OS=Homo sapiens OX=9606 GN=EIF3G PE=1 SV=2	15	5	6	5	320	35.6	6.13	19.34	14.1365	14.5747	14.2039	12.2796	11.8402	4.71067	2.93757	4.77203	1.95001	5.92101	6.62907e-06	3.30363
Q06481	APLP2	Amyloid-like protein 2 OS=Homo sapiens OX=9606 GN=APLP2 PE=1 SV=2	6	4	7	3	763	86.9	4.79	17.69	7.35254	5.96829	3.01126	6.80303	5.51603	16.2047	15.3341	18.1366	17.7477	14.5034	6.20218e-06	0.349718
A0A0B4J1V6	IGHV3-73	Immunoglobulin heavy variable 3-73 OS=Homo sapiens OX=9606 GN=IGHV3-73 PE=3 SV=1	24	3	7	1	119	12.8	9.17	21.53	4.1358	4.73067	5.24182	5.74514	5.2571	17.9634	12.091	20.2811	24.4674	13.5634	0.000518786	0.284164
Q9BYJ0	FGFBP2	Fibroblast growth factor-binding protein 2 OS=Homo sapiens OX=9606 GN=FGFBP2 PE=1 SV=1	30	4	5	4	223	24.6	8.87	20.2	4.4162	6.9128	5.56844	8.01553	6.44191	16.5816	16.1096	16.3328	13.6106	14.711	3.99065e-06	0.405387
P04180	LCAT	Phosphatidylcholine-sterol acyltransferase OS=Homo sapiens OX=9606 GN=LCAT PE=1 SV=1	6	2	4	2	440	49.5	6.11	13.51	2.94413	5.32505	6.63592	7.23432	6.10451	19.9104	7.77868	19.1875	24.9022	11.9763	0.00762569	0.33722
P52565	ARHGDIA	Rho GDP-dissociation inhibitor 1 OS=Homo sapiens OX=9606 GN=ARHGDIA PE=1 SV=3	18	3	6	3	204	23.2	5.11	16.13	11.8466	13.9233	11.0333	14.6558	13.2369	4.30869	6.90916	3.62163	5.49429	3.57702	2.04892e-05	2.70572
Q9H299	SH3BGRL3	SH3 domain-binding glutamic acid-rich-like protein 3 OS=Homo sapiens OX=9606 GN=SH3BGRL3 PE=1 SV=1	28	3	4	3	93	10.4	4.93	14.82	15.6787	12.1809	16.4026	12.0111	13.59	2.87665	4.58261	1.09359	2.64833	3.9921	7.67505e-06	4.5983
A0A075B6R2	IGHV4-4	Immunoglobulin heavy variable 4-4 OS=Homo sapiens OX=9606 GN=IGHV4-4 PE=3 SV=2	20	2	10	1	117	12.8	9.6	39.8	6.50357	8.10157	9.00191	5.46846	6.28498	13.8305	15.4751	12.3277	19.5133	9.76661	0.00365093	0.498644
P09382	LGALS1	Galectin-1 OS=Homo sapiens OX=9606 GN=LGALS1 PE=1 SV=2	30	4	5	4	135	14.7	5.5	16.36	16.0993	11.3341	16.2672	11.9948	12.2796	3.73085	2.0328	4.10451	3.4257	5.39605	3.56509e-05	3.63699
Q15485	FCN2	Ficolin-2 OS=Homo sapiens OX=9606 GN=FCN2 PE=1 SV=2	16	4	6	4	313	34	6.77	15.81	5.16391	7.18963	8.19732	6.4287	7.03824	14.0692	14.8523	16.9435	13.8741	13.539	8.79943e-06	0.464229
P01920	HLA-DQB1	HLA class II histocompatibility antigen, DQ beta 1 chain OS=Homo sapiens OX=9606 GN=HLA-DQB1 PE=1 SV=2	20	4	5	4	261	30	7.25	16.53	15.4684	11.0735	16.3548	11.1322	13.3781	6.6075	4.4651	1.1504	2.84596	3.96769	0.000130127	3.54091
Q08209	PPP3CA	Serine/threonine-protein phosphatase 2B catalytic subunit alpha isoform OS=Homo sapiens OX=9606 GN=PPP3CA PE=1 SV=1	10	5	5	5	521	58.7	5.86	11.31	14.3935	10.6338	11.7343	12.776	12.6877	6.40651	8.6717	2.03095	3.83414	6.14076	0.000642205	2.29749
Q9UHX3	ADGRE2	Adhesion G protein-coupled receptor E2 OS=Homo sapiens OX=9606 GN=ADGRE2 PE=1 SV=2	9	4	6	3	823	90.4	6.87	18	13.9963	10.7722	14.8731	9.83835	13.6214	4.67299	4.05384	9.17479	4.11083	4.79785	0.000742328	2.35362
P12004	PCNA	Proliferating cell nuclear antigen OS=Homo sapiens OX=9606 GN=PCNA PE=1 SV=1	18	3	4	3	261	28.8	4.69	14.41	16.107	11.562	13.8454	14.7535	12.3267	3.60523	3.59558	2.71267	5.78415	2.05099	9.51298e-06	3.86479
P26447	S100A4	Protein S100-A4 OS=Homo sapiens OX=9606 GN=S100A4 PE=1 SV=1	36	4	6	4	101	11.7	6.11	16.74	14.3624	11.7737	12.8257	12.0925	11.5499	5.80355	5.19362	5.96504	5.50746	4.88331	1.21199e-06	2.28875
Q8TF42	UBASH3B	Ubiquitin-associated and SH3 domain-containing protein B OS=Homo sapiens OX=9606 GN=UBASH3B PE=1 SV=2	8	5	5	5	649	72.6	6.93	13.6	13.4199	11.562	10.4916	13.8746	11.9422	7.7255	4.95862	6.3059	4.61151	5.88439	5.83884e-05	2.07863
P61225	RAP2B	Ras-related protein Rap-2b OS=Homo sapiens OX=9606 GN=RAP2B PE=1 SV=1	27	4	4	3	183	20.5	4.81	14.14	13.6069	15.5518	14.8412	14.5907	13.2369	3.46705	3.60733	1.46285	1.17264	2.75907	8.89494e-08	5.7605
Q08722	CD47	Leukocyte surface antigen CD47 OS=Homo sapiens OX=9606 GN=CD47 PE=1 SV=1	14	5	7	5	323	35.2	7.21	19.36	13.5368	12.4984	11.575	11.8972	11.7225	5.6528	5.58138	6.14967	6.41659	5.75009	2.20181e-07	2.07204
Q09328	MGAT5	Alpha-1,6-mannosylglycoprotein 6-beta-N-acetylglucosaminyltransferase A OS=Homo sapiens OX=9606 GN=MGAT5 PE=1 SV=1	7	5	5	4	741	84.5	8.12	11.72	5.95057	6.92094	6.78728	7.49472	8.16812	14.0818	14.4411	17.7531	12.6619	12.3304	0.000116191	0.495616
Q76LX8	ADAMTS13	A disintegrin and metalloproteinase with thrombospondin motifs 13 OS=Homo sapiens OX=9606 GN=ADAMTS13 PE=1 SV=1	4	5	5	5	1427	153.5	7.17	14.62	9.28414	2.06	3.89552	10.6114	8.15243	10.4012	17.8722	9.45884	12.6224	21.3767	0.0276232	0.47404
A0A0A0MS15	IGHV3-49	Immunoglobulin heavy variable 3-49 OS=Homo sapiens OX=9606 GN=IGHV3-49 PE=3 SV=1	20	2	5	1	119	13	8.62	19.83	4.76669	6.08228	5.42505	6.08692	6.42622	18.2774	16.5561	18.6336	11.5683	16.3591	3.91644e-05	0.353674
P61626	LYZ	Lysozyme C OS=Homo sapiens OX=9606 GN=LYZ PE=1 SV=1	34	6	8	6	148	16.5	9.16	21.28	7.1033	7.19778	5.40115	7.94229	6.999	14.4084	12.279	17.2276	16.5356	12.1716	0.000146755	0.477037
Q13247	SRSF6	Serine/arginine-rich splicing factor 6 OS=Homo sapiens OX=9606 GN=SRSF6 PE=1 SV=2	11	4	5	2	344	39.6	11.43	15.72	12.7423	12.9218	13.4551	10.7416	11.3616	6.73312	4.50035	6.46212	5.04631	6.87325	1.84331e-05	2.06727
P06310	IGKV2-30	Immunoglobulin kappa variable 2-30 OS=Homo sapiens OX=9606 GN=IGKV2-30 PE=3 SV=2	17	2	9	1	120	13.2	8.51	31.9	6.60482	6.31841	7.24136	4.63843	6.21436	15.765	16.8969	14.0036	18.8281	12.1716	6.28394e-05	0.399372
P11277	SPTB	Spectrin beta chain, erythrocytic OS=Homo sapiens OX=9606 GN=SPTB PE=1 SV=5	3	5	6	5	2137	246.3	5.27	15.36	4.76669	4.54339	0.438146	5.6068	2.80902	23.1137	11.2803	17.9235	38.3678	9.19283	0.0149923	0.181862
P61026	RAB10	Ras-related protein Rab-10 OS=Homo sapiens OX=9606 GN=RAB10 PE=1 SV=1	25	4	4	3	200	22.5	8.38	13.28	11.574	14.4688	9.93397	13.2317	14.0294	6.09247	3.67784	6.61835	5.34936	4.95656	7.19211e-05	2.36894
P00813	ADA	Adenosine deaminase OS=Homo sapiens OX=9606 GN=ADA PE=1 SV=3	13	4	5	4	363	40.7	5.95	10.4	12.1738	14.1024	12.8974	14.3873	13.1349	5.43925	2.0328	5.28332	5.07266	3.43052	2.56452e-06	3.13736
Q14118	DAG1	Dystroglycan OS=Homo sapiens OX=9606 GN=DAG1 PE=1 SV=2	6	3	3	3	895	97.4	8.56	11.22	9.20625	4.51897	5.59234	6.52635	6.54391	13.5793	17.8722	12.1999	14.322	16.7986	0.000185268	0.433154
P04921	GYPC	Glycophorin-C OS=Homo sapiens OX=9606 GN=GYPC PE=1 SV=1	27	2	3	2	128	13.8	4.84	10.06	14.1443	15.6657	12.6505	12.7191	12.9937	2.96458	2.42056	2.18718	5.49429	5.37164	4.88981e-06	3.69738
A0A075B6H9	IGLV4-69	Immunoglobulin lambda variable 4-69 OS=Homo sapiens OX=9606 GN=IGLV4-69 PE=1 SV=1	22	3	8	2	119	12.8	6.51	24.14	6.9008	6.47311	6.80321	5.50915	6.42622	14.3707	16.1096	15.0972	15.5079	14.833	1.47345e-08	0.422987
Q96DA0	ZG16B	Zymogen granule protein 16 homolog B OS=Homo sapiens OX=9606 GN=ZG16B PE=1 SV=3	22	3	3	3	208	22.7	7.39	10.74	8.56758	6.29398	7.10593	5.48474	6.3556	13.6421	12.326	18.4916	16.1008	13.3314	0.000186124	0.457531
Q9UKM9	RALY	RNA-binding protein Raly OS=Homo sapiens OX=9606 GN=RALY PE=1 SV=1	11	4	4	4	306	32.4	9.17	12.13	15.0711	15.3889	12.4832	13.9722	12.515	2.236	4.62961	3.20976	4.90138	1.52603	2.4612e-06	4.2072
O75368	SH3BGRL	SH3 domain-binding glutamic acid-rich-like protein OS=Homo sapiens OX=9606 GN=SH3BGRL PE=1 SV=1	31	5	6	5	114	12.8	5.25	15.08	11.0054	14.5665	12.1486	12.0274	15.6065	5.01215	4.80586	3.67844	5.45476	3.96769	1.59062e-05	2.85155
P07203	GPX1	Glutathione peroxidase 1 OS=Homo sapiens OX=9606 GN=GPX1 PE=1 SV=4	17	3	3	3	203	22.1	6.55	10	13.9418	13.4999	13.6303	13.3782	12.6798	6.68287	3.92459	3.09614	2.39799	3.8456	1.61462e-06	3.36539
A0A0J9YX35	IGHV3-64D	Immunoglobulin heavy variable 3-64D OS=Homo sapiens OX=9606 GN=IGHV3-64D PE=3 SV=1	9	1	6	1	117	12.8	7.85	17.28	6.5503	6.60339	6.59609	6.76234	4.89616	14.4586	14.9228	15.6511	17.3129	14.9795	3.69788e-07	0.406185
A0A0C4DH68	IGKV2-24	Immunoglobulin kappa variable 2-24 OS=Homo sapiens OX=9606 GN=IGKV2-24 PE=3 SV=1	11	1	3	1	120	13.1	8.53	10.49	6.92416	6.04157	7.0422	6.8193	6.33206	15.6771	9.94073	16.6453	19.8559	13.0262	0.00108517	0.44127
O75339	CILP	Cartilage intermediate layer protein 1 OS=Homo sapiens OX=9606 GN=CILP PE=1 SV=4	3	3	3	3	1184	132.5	8.41	10.52	6.68271	5.82987	6.18184	6.15202	5.87697	15.0239	14.7818	17.0288	14.2166	17.2381	3.92842e-07	0.392435
A0A075B6J9	IGLV2-18	Immunoglobulin lambda variable 2-18 OS=Homo sapiens OX=9606 GN=IGLV2-18 PE=3 SV=2	25	2	5	2	118	12.4	4.82	17.06	6.80733	3.5826	2.42175	6.96578	7.32071	17.285	14.9933	19.4432	18.894	13.8808	5.37472e-05	0.320702
P39019	RPS19	40S ribosomal protein S19 OS=Homo sapiens OX=9606 GN=RPS19 PE=1 SV=2	16	2	3	2	145	16.1	10.32	7.97	12.976	10.8048	9.57548	10.4731	19.7259	7.23559	2.76131	4.67261	4.08448	6.77559	0.0055411	2.48947
P49913	CAMP	Cathelicidin antimicrobial peptide OS=Homo sapiens OX=9606 GN=CAMP PE=1 SV=1	24	4	4	4	170	19.3	9.41	10.21	5.88047	5.94387	4.73994	11.1892	6.46545	14.0566	12.9723	13.3929	18.6832	13.8808	0.000965519	0.468843
P01814	IGHV2-70	Immunoglobulin heavy variable 2-70 OS=Homo sapiens OX=9606 GN=IGHV2-70 PE=1 SV=2	24	2	2	2	119	13.3	6.52	8.6	6.95532	5.98458	6.08625	6.51821	6.25359	14.1948	14.8641	16.0914	17.7741	13.832	1.91892e-06	0.414271
Q01658	DR1	Protein Dr1 OS=Homo sapiens OX=9606 GN=DR1 PE=1 SV=1	16	3	3	3	176	19.4	4.75	8.74	16.6678	13.0846	15.7733	12.597	13.4488	3.30375	2.54981	1.77531	1.95001	3.13752	7.73893e-07	5.62828
Q13185	CBX3	Chromobox protein homolog 3 OS=Homo sapiens OX=9606 GN=CBX3 PE=1 SV=4	15	2	5	2	183	20.8	5.33	8.61	15.2347	10.9758	10.8342	14.1024	10.7888	9.25804	4.35935	1.7469	5.62605	6.95871	0.00256202	2.21603
P60510	PPP4C	Serine/threonine-protein phosphatase 4 catalytic subunit OS=Homo sapiens OX=9606 GN=PPP4C PE=1 SV=1	12	3	3	2	307	35.1	5.06	7.91	7.1734	6.31841	7.1617	7.55168	7.13239	14.7224	14.5116	17.5685	15.2575	9.32712	0.000751155	0.495014
P14209	CD99	CD99 antigen OS=Homo sapiens OX=9606 GN=CD99 PE=1 SV=1	15	2	2	2	185	18.8	4.75	7.04	14.3857	10.8211	14.5783	10.5056	11.7147	4.472	7.29692	4.81464	7.27301	4.17523	0.000290329	2.21197
Q9UHV9	PFDN2	Prefoldin subunit 2 OS=Homo sapiens OX=9606 GN=PFDN2 PE=1 SV=1	14	2	3	2	154	16.6	6.58	7.16	14.0353	11.79	12.2044	12.1087	12.0207	5.40157	6.05139	5.85142	5.58652	5.07864	2.96931e-07	2.22239
P54108	CRISP3	Cysteine-rich secretory protein 3 OS=Homo sapiens OX=9606 GN=CRISP3 PE=1 SV=1	7	2	5	2	245	27.6	7.8	12.79	3.78531	4.16071	4.3018	3.81653	3.6172	18.2523	18.5537	20.3237	23.3079	15.8952	1.69165e-06	0.204308
P01602	IGKV1-5	Immunoglobulin kappa variable 1-5 OS=Homo sapiens OX=9606 GN=IGKV1-5 PE=1 SV=2	9	1	4	1	117	12.8	8.28	12.58	7.85102	6.88023	8.59563	4.67098	6.87346	13.8431	14.2531	11.788	17.0494	14.3691	0.000134439	0.48906
A0A075B6Q5	IGHV3-64	Immunoglobulin heavy variable 3-64 OS=Homo sapiens OX=9606 GN=IGHV3-64 PE=3 SV=1	9	1	2	1	118	12.9	7.85	3.67	7.71861	9.68117	6.14201	3.312	6.34775	15.4887	7.28517	14.4865	24.4278	13.5023	0.0212933	0.441565
P63313	TMSB10	Thymosin beta-10 OS=Homo sapiens OX=9606 GN=TMSB10 PE=1 SV=2	34	3	7	1	44	5	5.36	14.32	13.8951	14.591	16.8487	11.6449	13.3311	2.83896	3.58383	2.64166	2.33211	3.49156	1.5333e-06	4.7226
P78536	ADAM17	Disintegrin and metalloproteinase domain-containing protein 17 OS=Homo sapiens OX=9606 GN=ADAM17 PE=1 SV=1	4	3	3	3	824	93	5.76	8.79	14.9699	12.3518	12.8656	12.4993	13.5586	5.7533	2.89057	3.33758	7.94498	1.70916	8.11068e-05	3.06187
P01709	IGLV2-8	Immunoglobulin lambda variable 2-8 OS=Homo sapiens OX=9606 GN=IGLV2-8 PE=1 SV=2	14	2	11	1	118	12.4	5.91	31.18	7.05657	6.90465	6.79525	7.0797	6.71653	14.2828	13.4776	15.225	16.3248	13.0995	1.31699e-06	0.477184
A0A0C4DH72	IGKV1-6	Immunoglobulin kappa variable 1-6 OS=Homo sapiens OX=9606 GN=IGKV1-6 PE=3 SV=1	10	1	2	1	117	12.7	8.29	7.41	7.2435	6.49754	6.03845	6.90881	5.20217	16.3554	12.7725	16.9151	17.8795	12.9896	3.93266e-05	0.414635
P08493	MGP	Matrix Gla protein OS=Homo sapiens OX=9606 GN=MGP PE=1 SV=2	11	1	3	1	103	12.3	9.67	8.82	6.71387	7.34434	8.31681	4.1339	7.53256	14.6722	15.0286	18.165	8.19532	16.7742	0.00307727	0.467377
P01718	IGLV3-27	Immunoglobulin lambda variable 3-27 OS=Homo sapiens OX=9606 GN=IGLV3-27 PE=1 SV=2	19	2	3	1	113	12.2	5.01	10.38	6.05961	7.53161	7.64764	6.39615	6.19082	15.0365	13.0193	16.2476	17.6292	11.9031	8.40377e-05	0.458124
A0A075B6I1	IGLV4-60	Immunoglobulin lambda variable 4-60 OS=Homo sapiens OX=9606 GN=IGLV4-60 PE=3 SV=1	16	2	2	2	120	13	6.25	6.02	6.75281	4.98308	5.88709	6.90068	5.97112	15.6143	16.7324	15.5659	14.4274	16.0539	6.70725e-08	0.388994
Q8IZP7	HS6ST3	Heparan-sulfate 6-O-sulfotransferase 3 OS=Homo sapiens OX=9606 GN=HS6ST3 PE=2 SV=3	7	3	3	3	471	54.8	6.83	4.56	3.28683	6.90465	8.02206	6.63214	7.54041	16.2298	8.23694	15.5659	20.1721	16.1882	0.00313734	0.423941
Q9H497	TOR3A	Torsin-3A OS=Homo sapiens OX=9606 GN=TOR3A PE=1 SV=1	7	2	10	2	397	46.2	6.01	23.89	4.98477	7.18149	4.8913	7.62492	7.92488	14.3958	16.1684	14.5007	18.5383	11.781	0.000167091	0.432549
A0A0A0MRZ8	IGKV3D-11	Immunoglobulin kappa variable 3D-11 OS=Homo sapiens OX=9606 GN=IGKV3D-11 PE=3 SV=6	14	2	14	2	115	12.6	5.29	39.92	7.11888	7.02679	7.34492	6.78675	6.5596	14.0818	13.4423	16.5175	15.6133	12.428	8.86917e-06	0.48329
A0A0C4DH34	IGHV4-28	Immunoglobulin heavy variable 4-28 OS=Homo sapiens OX=9606 GN=IGHV4-28 PE=3 SV=1	8	1	3	1	117	13.1	9.29	9.2	6.94753	7.10007	7.8468	6.46125	6.11236	14.0943	12.7255	17.185	16.6937	12.1716	8.85321e-05	0.473006
A0A1B0GTC6	C3orf85	Uncharacterized protein C3orf85 OS=Homo sapiens OX=9606 GN=C3orf85 PE=3 SV=1	26	1	2	1	90	10.4	5.81	4.58	7.33696	3.32205	6.98644	3.74329	4.40184	17.4734	13.9241	17.4264	18.6569	18.7031	8.58499e-06	0.299251
P82970	HMGN5	High mobility group nucleosome-binding domain-containing protein 5 OS=Homo sapiens OX=9606 GN=HMGN5 PE=1 SV=1	6	2	2	2	282	31.5	4.55	4.79	15.3282	13.4266	13.3674	13.541	13.9431	4.66042	2.94932	2.35761	2.35846	3.62586	6.44079e-08	4.36357
P30273	FCER1G	High affinity immunoglobulin epsilon receptor subunit gamma OS=Homo sapiens OX=9606 GN=FCER1G PE=1 SV=1	10	1	2	1	86	9.7	7.12	6.77	13.5134	13.1579	13.2718	11.3031	11.189	4.69811	4.72361	6.70356	6.11355	5.57918	4.86117e-06	2.24442
Q5R3F8	ELFN2	Protein phosphatase 1 regulatory subunit 29 OS=Homo sapiens OX=9606 GN=ELFN2 PE=1 SV=1	2	2	3	2	820	89.6	7.62	7.25	14.8609	12.0669	12.0849	14.7535	12.8838	2.95202	2.39706	5.95083	4.25577	5.55476	1.01895e-05	3.1572
Q13451	FKBP5	Peptidyl-prolyl cis-trans isomerase FKBP5 OS=Homo sapiens OX=9606 GN=FKBP5 PE=1 SV=2	6	2	2	2	457	51.2	5.9	5.35	13.1863	14.021	14.3871	12.5563	13.2134	7.1351	2.98457	3.63583	3.16218	2.86894	4.28067e-06	3.40453
A0A0G2JS06	IGLV5-39	Immunoglobulin lambda variable 5-39 OS=Homo sapiens OX=9606 GN=IGLV5-39 PE=3 SV=1	15	2	3	2	123	13.4	8.63	7.29	7.26686	4.67367	7.8229	6.10319	6.09667	13.8431	12.9371	19.4432	14.4011	16.1027	0.000107141	0.416584
P40429	RPL13A	60S ribosomal protein L13a OS=Homo sapiens OX=9606 GN=RPL13A PE=1 SV=2	7	2	2	2	203	23.6	10.93	4.76	14.487	12.0099	15.5263	11.5228	12.2796	6.46932	6.03964	2.51384	2.25305	4.38277	6.5019e-05	3.03924
P84243	H3F3A	Histone H3.3 OS=Homo sapiens OX=9606 GN=H3F3A PE=1 SV=2	12	2	2	1	136	15.3	11.27	4.48	9.07384	15.4785	10.7625	15.0952	14.5551	4.76092	5.44038	2.10197	5.99497	5.22514	0.000466434	2.76173
Q9BT23	LIMD2	LIM domain-containing protein 2 OS=Homo sapiens OX=9606 GN=LIMD2 PE=1 SV=1	6	1	1	1	127	14.1	9.03	2.66	15.4917	13.0439	13.8295	15.2824	12.9701	2.0727	2.80832	4.0193	3.41252	2.39282	1.21005e-07	4.80208
P42766	RPL35	60S ribosomal protein L35 OS=Homo sapiens OX=9606 GN=RPL35 PE=1 SV=2	7	1	1	1	123	14.5	11.05	2.97	11.9557	14.1431	12.8815	12.7842	18.8392	3.00227	1.95055	3.40859	2.80644	3.43052	2.02437e-05	4.83641
Q16777	HIST2H2AC	Histone H2A type 2-C OS=Homo sapiens OX=9606 GN=HIST2H2AC PE=1 SV=4	5	1	4	1	129	14	10.9	7.05	15.2737	15.2098	15.3431	14.4686	12.7426	3.07764	0.975273	1.98835	0.579733	4.02873	3.11873e-07	6.85819
Q9P287	BCCIP	BRCA2 and CDKN1A-interacting protein OS=Homo sapiens OX=9606 GN=BCCIP PE=1 SV=1	7	2	2	2	314	36	4.61	4.51	14.0508	12.7752	15.9724	10.4975	11.6598	7.5622	5.19362	2.8547	5.25712	2.47828	0.000238102	2.78232
Q9BSQ5	CCM2	Cerebral cavernous malformations 2 protein OS=Homo sapiens OX=9606 GN=CCM2 PE=1 SV=1	4	1	1	1	444	48.8	5.54	2.65	6.61261	6.4324	8.20528	5.4115	6.59099	14.019	11.8443	17.9093	17.2207	13.8442	0.000133617	0.444334
P09496	CLTA	Clathrin light chain A OS=Homo sapiens OX=9606 GN=CLTA PE=1 SV=1	3	1	1	1	248	27.1	4.51	2.58	16.2472	10.585	13.1523	12.6702	14.0608	5.72818	4.40635	3.49381	4.29529	2.56374	2.36398e-05	3.25642
Q8TER0	SNED1	Sushi, nidogen and EGF-like domain-containing protein 1 OS=Homo sapiens OX=9606 GN=SNED1 PE=2 SV=2	1	1	1	1	1413	152.1	6.98	3.75	5.49104	8.19928	6.69169	7.04715	7.91704	10.979	13.0076	16.5033	21.4106	9.81545	0.00969886	0.492864
A0A075B6I4	IGLV10-54	Immunoglobulin lambda variable 10-54 OS=Homo sapiens OX=9606 GN=IGLV10-54 PE=3 SV=1	9	1	1	1	117	12.4	8.03	3.29	6.09077	4.34798	5.26572	5.52542	4.95109	15.0113	16.3211	17.2702	13.6896	22.8783	8.07656e-05	0.307395
Q8NBI5	SLC43A3	Solute carrier family 43 member 3 OS=Homo sapiens OX=9606 GN=SLC43A3 PE=1 SV=2	2	1	1	1	491	54.5	8.53	3.12	15.0244	15.2098	13.6303	14.314	14.4845	1.46973	2.2913	3.35178	1.95001	2.30736	1.94639e-09	6.39066
P56279	TCL1A	T-cell leukemia/lymphoma protein 1A OS=Homo sapiens OX=9606 GN=TCL1A PE=1 SV=1	6	1	1	1	114	13.5	5.11	2.7	12.6878	14.4444	15.3909	13.7851	14.4374	4.30869	1.76254	4.09031	2.1213	2.29515	2.14445e-07	4.8529
Q8NE71	ABCF1	ATP-binding cassette sub-family F member 1 OS=Homo sapiens OX=9606 GN=ABCF1 PE=1 SV=2	1	1	6	1	845	95.9	6.8	15.09	7.46937	5.49604	9.22497	3.88163	6.21436	14.9988	11.8795	16.7021	19.8295	12.8431	0.000795608	0.423411
Q9Y2V2	CARHSP1	Calcium-regulated heat-stable protein 1 OS=Homo sapiens OX=9606 GN=CARHSP1 PE=1 SV=2	5	1	1	1	147	15.9	8.21	2.82	15.8656	12.3926	14.2358	10.9206	13.7391	5.7533	5.60488	1.90313	3.64968	2.61257	3.23513e-05	3.43962
Q13572	ITPK1	Inositol-tetrakisphosphate 1-kinase OS=Homo sapiens OX=9606 GN=ITPK1 PE=1 SV=2	2	1	2	1	414	45.6	6.16	4.69	13.5991	12.9951	11.7343	13.4352	12.8995	4.05746	3.98334	5.90823	5.73145	4.62693	3.07357e-07	2.66023
A0A0J9YXX1	IGHV5-10-1	Immunoglobulin heavy variable 5-10-1 OS=Homo sapiens OX=9606 GN=IGHV5-10-1 PE=3 SV=1	6	1	1	1	117	12.8	8.28	2.52	6.05961	7.11635	6.18184	7.69816	6.12805	14.5717	13.3718	15.7505	16.2457	14.6988	7.15042e-07	0.444597
Q9NRY4	ARHGAP35	Rho GTPase-activating protein 35 OS=Homo sapiens OX=9606 GN=ARHGAP35 PE=1 SV=3	0	1	1	1	1499	170.4	6.64	2.42	5.88826	5.0075	6.62796	5.36267	5.68081	18.1769	19.1999	15.1114	20.8967	8.35046	0.00139802	0.349508
A0A075B6I0	IGLV8-61	Immunoglobulin lambda variable 8-61 OS=Homo sapiens OX=9606 GN=IGLV8-61 PE=3 SV=7	6	1	1	1	122	12.8	4.55	2.12	5.49104	6.09043	5.95879	5.91603	5.96328	15.6017	15.2519	16.5459	15.2312	17.702	2.75168e-08	0.366222
P61254	RPL26	60S ribosomal protein L26 OS=Homo sapiens OX=9606 GN=RPL26 PE=1 SV=1	8	1	2	1	145	17.2	10.55	5.9	5.49104	5.52047	6.81915	4.86628	5.38264	16.1796	16.6501	17.9945	19.8295	12.2083	3.03572e-05	0.338871
Q9Y4C1	KDM3A	Lysine-specific demethylase 3A OS=Homo sapiens OX=9606 GN=KDM3A PE=1 SV=4	1	1	1	1	1321	147.2	8.07	2.35	5.43652	5.66703	4.79571	6.71351	6.54391	9.74795	24.2173	11.8875	25.9826	8.53358	0.0258298	0.362786
