# Supplementary material for: Proteomic profiling of plasma exosomes from patients with B-cell acute lymphoblastic leukemia
Source: Sci Rep. 2022 Jul 13;12:11975. doi: 10.1038/s41598-022-16282-4 (PMC9279438; doi:10.1038/s41598-022-16282-4)
Supplement: Supplementary file 4 — Supplementary Information 4. [file 41598_2022_16282_MOESM4_ESM.xls]

Supplementary Table S3. Detailed information of GO enrichment terms of downregulated DEPs in patients with B-ALL compared with those in healthy individuals
id	term	category	ListHits	ListTotal	PopHits	PopTotal	pval	padj	Enrichment_score	Protein_Gene
GO:0016805	dipeptidase activity	molecular_function	1	56	1	545	0	0	9.732142857	Q96KN2:CNDP1
GO:0032268	regulation of cellular protein metabolic process	biological_process	1	56	1	545	0	0	9.732142857	Q96KN2:CNDP1
GO:0070573	metallodipeptidase activity	molecular_function	1	56	1	545	0	0	9.732142857	Q96KN2:CNDP1
GO:0042988	X11-like protein binding	molecular_function	1	56	1	545	0	0	9.732142857	O94985:CLSTN1
GO:0045211	postsynaptic membrane	cellular_component	1	56	1	545	0	0	9.732142857	O94985:CLSTN1
GO:0050806	positive regulation of synaptic transmission	biological_process	1	56	1	545	0	0	9.732142857	O94985:CLSTN1
GO:0021772	olfactory bulb development	biological_process	1	56	1	545	0	0	9.732142857	Q9NQ79:CRTAC1
GO:1900121	negative regulation of receptor binding	biological_process	1	56	1	545	0	0	9.732142857	Q9NQ79:CRTAC1
GO:0071230	cellular response to amino acid stimulus	biological_process	1	56	1	545	0	0	9.732142857	P12109:COL6A1
GO:0005520	insulin-like growth factor binding	molecular_function	1	56	1	545	0	0	9.732142857	P35858:IGFALS
GO:0042567	insulin-like growth factor ternary complex	cellular_component	1	56	1	545	0	0	9.732142857	P35858:IGFALS
GO:0006695	cholesterol biosynthetic process	biological_process	1	56	1	545	0	0	9.732142857	Q6Q788:APOA5
GO:0010873	positive regulation of cholesterol esterification	biological_process	1	56	1	545	0	0	9.732142857	Q6Q788:APOA5
GO:0017127	cholesterol transporter activity	molecular_function	1	56	1	545	0	0	9.732142857	Q6Q788:APOA5
GO:0030300	regulation of intestinal cholesterol absorption	biological_process	1	56	1	545	0	0	9.732142857	Q6Q788:APOA5
GO:0031102	neuron projection regeneration	biological_process	1	56	1	545	0	0	9.732142857	Q6Q788:APOA5
GO:0031210	phosphatidylcholine binding	molecular_function	1	56	1	545	0	0	9.732142857	Q6Q788:APOA5
GO:0035473	lipase binding	molecular_function	1	56	1	545	0	0	9.732142857	Q6Q788:APOA5
GO:0046470	phosphatidylcholine metabolic process	biological_process	2	56	2	545	0	0	9.732142857	Q6Q788:APOA5; P80108:GPLD1
GO:0048260	positive regulation of receptor-mediated endocytosis	biological_process	1	56	1	545	0	0	9.732142857	Q6Q788:APOA5
GO:0050996	positive regulation of lipid catabolic process	biological_process	1	56	1	545	0	0	9.732142857	Q6Q788:APOA5
GO:0055090	acylglycerol homeostasis	biological_process	1	56	1	545	0	0	9.732142857	Q6Q788:APOA5
GO:0060228	phosphatidylcholine-sterol O-acyltransferase activator activity	molecular_function	1	56	1	545	0	0	9.732142857	Q6Q788:APOA5
GO:0060229	lipase activator activity	molecular_function	1	56	1	545	0	0	9.732142857	Q6Q788:APOA5
GO:0001885	endothelial cell development	biological_process	1	56	1	545	0	0	9.732142857	Q9BSQ5:CCM2
GO:0045216	cell-cell junction organization	biological_process	1	56	1	545	0	0	9.732142857	Q9BSQ5:CCM2
GO:0060837	blood vessel endothelial cell differentiation	biological_process	1	56	1	545	0	0	9.732142857	Q9BSQ5:CCM2
GO:0061154	endothelial tube morphogenesis	biological_process	1	56	1	545	0	0	9.732142857	Q9BSQ5:CCM2
GO:0003417	growth plate cartilage development	biological_process	1	56	1	545	0	0	9.732142857	P49747:COMP
GO:0060173	limb development	biological_process	1	56	1	545	0	0	9.732142857	P49747:COMP
GO:0019210	kinase inhibitor activity	molecular_function	1	56	1	545	0	0	9.732142857	P02765:AHSG
GO:0046627	negative regulation of insulin receptor signaling pathway	biological_process	1	56	1	545	0	0	9.732142857	P02765:AHSG
GO:0070168	negative regulation of biomineral tissue development	biological_process	1	56	1	545	0	0	9.732142857	P02765:AHSG
GO:0008218	bioluminescence	biological_process	1	56	1	545	0	0	9.732142857	P05546:SERPIND1
GO:0004559	alpha-mannosidase activity	molecular_function	2	56	2	545	0	0	9.732142857	P49641:MAN2A2; Q9UKM7:MAN1B1
GO:0002544	chronic inflammatory response	biological_process	1	56	1	545	0	0	9.732142857	P49913:CAMP
GO:0005618	cell wall	cellular_component	1	56	1	545	0	0	9.732142857	P49913:CAMP
GO:0019732	antifungal humoral response	biological_process	1	56	1	545	0	0	9.732142857	P49913:CAMP
GO:0044140	negative regulation of growth of symbiont on or near host surface	biological_process	1	56	1	545	0	0	9.732142857	P49913:CAMP
GO:0051873	killing by host of symbiont cells	biological_process	1	56	1	545	0	0	9.732142857	P49913:CAMP
GO:2000484	positive regulation of interleukin-8 secretion	biological_process	1	56	1	545	0	0	9.732142857	P49913:CAMP
GO:0015015	heparan sulfate proteoglycan biosynthetic process, enzymatic modification	biological_process	1	56	1	545	0	0	9.732142857	Q8IZP7:HS6ST3
GO:0017095	heparan sulfate 6-O-sulfotransferase activity	molecular_function	1	56	1	545	0	0	9.732142857	Q8IZP7:HS6ST3
GO:0043654	recognition of apoptotic cell	biological_process	1	56	1	545	0	0	9.732142857	Q15485:FCN2
GO:2001065	mannan binding	molecular_function	1	56	1	545	0	0	9.732142857	Q15485:FCN2
GO:0000976	transcription regulatory region sequence-specific DNA binding	molecular_function	1	56	1	545	0	0	9.732142857	Q9Y4C1:KDM3A
GO:0005506	iron ion binding	molecular_function	1	56	1	545	0	0	9.732142857	Q9Y4C1:KDM3A
GO:0007290	spermatid nucleus elongation	biological_process	1	56	1	545	0	0	9.732142857	Q9Y4C1:KDM3A
GO:0009755	hormone-mediated signaling pathway	biological_process	1	56	1	545	0	0	9.732142857	Q9Y4C1:KDM3A
GO:0030521	androgen receptor signaling pathway	biological_process	1	56	1	545	0	0	9.732142857	Q9Y4C1:KDM3A
GO:0032452	histone demethylase activity	molecular_function	1	56	1	545	0	0	9.732142857	Q9Y4C1:KDM3A
GO:0032454	histone demethylase activity (H3-K9 specific)	molecular_function	1	56	1	545	0	0	9.732142857	Q9Y4C1:KDM3A
GO:0033169	histone H3-K9 demethylation	biological_process	1	56	1	545	0	0	9.732142857	Q9Y4C1:KDM3A
GO:0036123	histone H3-K9 dimethylation	biological_process	1	56	1	545	0	0	9.732142857	Q9Y4C1:KDM3A
GO:0046293	formaldehyde biosynthetic process	biological_process	1	56	1	545	0	0	9.732142857	Q9Y4C1:KDM3A
GO:0050681	androgen receptor binding	molecular_function	1	56	1	545	0	0	9.732142857	Q9Y4C1:KDM3A
GO:0051213	dioxygenase activity	molecular_function	1	56	1	545	0	0	9.732142857	Q9Y4C1:KDM3A
GO:0051573	negative regulation of histone H3-K9 methylation	biological_process	1	56	1	545	0	0	9.732142857	Q9Y4C1:KDM3A
GO:2000036	regulation of stem cell population maintenance	biological_process	1	56	1	545	0	0	9.732142857	Q9Y4C1:KDM3A
GO:2000736	regulation of stem cell differentiation	biological_process	1	56	1	545	0	0	9.732142857	Q9Y4C1:KDM3A
GO:0043569	negative regulation of insulin-like growth factor receptor signaling pathway	biological_process	1	56	1	545	0	0	9.732142857	O75339:CILP
GO:0004568	chitinase activity	molecular_function	1	56	1	545	0	0	9.732142857	Q12889:OVGP1
GO:0006032	chitin catabolic process	biological_process	1	56	1	545	0	0	9.732142857	Q12889:OVGP1
GO:0008061	chitin binding	molecular_function	1	56	1	545	0	0	9.732142857	Q12889:OVGP1
GO:0035805	egg coat	cellular_component	1	56	1	545	0	0	9.732142857	Q12889:OVGP1
GO:0098595	perivitelline space	cellular_component	1	56	1	545	0	0	9.732142857	Q12889:OVGP1
GO:2000360	negative regulation of binding of sperm to zona pellucida	biological_process	1	56	1	545	0	0	9.732142857	Q12889:OVGP1
GO:0032438	melanosome organization	biological_process	1	56	1	545	0	0	9.732142857	P40967:PMEL
GO:0032585	multivesicular body membrane	cellular_component	1	56	1	545	0	0	9.732142857	P40967:PMEL
GO:0048066	developmental pigmentation	biological_process	1	56	1	545	0	0	9.732142857	P40967:PMEL
GO:0030853	negative regulation of granulocyte differentiation	biological_process	1	56	1	545	0	0	9.732142857	P02747:C1QC
GO:0045650	negative regulation of macrophage differentiation	biological_process	1	56	1	545	0	0	9.732142857	P02747:C1QC
GO:0005254	chloride channel activity	molecular_function	1	56	1	545	0	0	9.732142857	O14791:APOL1
GO:0031224	intrinsic component of membrane	cellular_component	1	56	1	545	0	0	9.732142857	O14791:APOL1
GO:0030492	hemoglobin binding	molecular_function	1	56	1	545	0	0	9.732142857	P00739:HPR
GO:0070050	neuron cellular homeostasis	biological_process	1	56	1	545	0	0	9.732142857	Q99435:NELL2
GO:0032482	Rab protein signal transduction	biological_process	1	56	1	545	0	0	9.732142857	P31150:GDI1
GO:0051592	response to calcium ion	biological_process	1	56	1	545	0	0	9.732142857	P31150:GDI1
GO:0090315	negative regulation of protein targeting to membrane	biological_process	1	56	1	545	0	0	9.732142857	P31150:GDI1
GO:0001519	peptide amidation	biological_process	1	56	1	545	0	0	9.732142857	Q96PD5:PGLYRP2
GO:0008745	N-acetylmuramoyl-L-alanine amidase activity	molecular_function	1	56	1	545	0	0	9.732142857	Q96PD5:PGLYRP2
GO:0009253	peptidoglycan catabolic process	biological_process	1	56	1	545	0	0	9.732142857	Q96PD5:PGLYRP2
GO:0016019	peptidoglycan receptor activity	molecular_function	1	56	1	545	0	0	9.732142857	Q96PD5:PGLYRP2
GO:0016045	detection of bacterium	biological_process	1	56	1	545	0	0	9.732142857	Q96PD5:PGLYRP2
GO:0032827	negative regulation of natural killer cell differentiation involved in immune response	biological_process	1	56	1	545	0	0	9.732142857	Q96PD5:PGLYRP2
GO:0042834	peptidoglycan binding	molecular_function	1	56	1	545	0	0	9.732142857	Q96PD5:PGLYRP2
GO:0044117	growth of symbiont in host	biological_process	1	56	1	545	0	0	9.732142857	Q96PD5:PGLYRP2
GO:0009311	oligosaccharide metabolic process	biological_process	1	56	1	545	0	0	9.732142857	Q9UKM7:MAN1B1
GO:0036508	protein alpha-1,2-demannosylation	biological_process	1	56	1	545	0	0	9.732142857	Q9UKM7:MAN1B1
GO:0036509	trimming of terminal mannose on B branch	biological_process	1	56	1	545	0	0	9.732142857	Q9UKM7:MAN1B1
GO:0044322	endoplasmic reticulum quality control compartment	cellular_component	1	56	1	545	0	0	9.732142857	Q9UKM7:MAN1B1
GO:1904380	endoplasmic reticulum mannose trimming	biological_process	1	56	1	545	0	0	9.732142857	Q9UKM7:MAN1B1
GO:1904382	mannose trimming involved in glycoprotein ERAD pathway	biological_process	1	56	1	545	0	0	9.732142857	Q9UKM7:MAN1B1
GO:0034097	response to cytokine	biological_process	1	56	1	545	0	0	9.732142857	Q14624:ITIH4
GO:0008064	regulation of actin polymerization or depolymerization	biological_process	1	56	1	545	0	0	9.732142857	Q9NRY4:ARHGAP35
GO:0021955	central nervous system neuron axonogenesis	biological_process	1	56	1	545	0	0	9.732142857	Q9NRY4:ARHGAP35
GO:0030879	mammary gland development	biological_process	1	56	1	545	0	0	9.732142857	Q9NRY4:ARHGAP35
GO:0030950	establishment or maintenance of actin cytoskeleton polarity	biological_process	1	56	1	545	0	0	9.732142857	Q9NRY4:ARHGAP35
GO:0035024	negative regulation of Rho protein signal transduction	biological_process	1	56	1	545	0	0	9.732142857	Q9NRY4:ARHGAP35
GO:0043116	negative regulation of vascular permeability	biological_process	1	56	1	545	0	0	9.732142857	Q9NRY4:ARHGAP35
GO:0045724	positive regulation of cilium assembly	biological_process	1	56	1	545	0	0	9.732142857	Q9NRY4:ARHGAP35
GO:0050770	regulation of axonogenesis	biological_process	1	56	1	545	0	0	9.732142857	Q9NRY4:ARHGAP35
GO:0097485	neuron projection guidance	biological_process	1	56	1	545	0	0	9.732142857	Q9NRY4:ARHGAP35
GO:0005024	transforming growth factor beta-activated receptor activity	molecular_function	1	56	1	545	0	0	9.732142857	Q14766:LTBP1
GO:0035904	aorta development	biological_process	1	56	1	545	0	0	9.732142857	Q14766:LTBP1
GO:0050431	transforming growth factor beta binding	molecular_function	2	56	2	545	0	0	9.732142857	Q14766:LTBP1; Q6EMK4:VASN
GO:0050436	microfibril binding	molecular_function	1	56	1	545	0	0	9.732142857	Q14766:LTBP1
GO:0060976	coronary vasculature development	biological_process	1	56	1	545	0	0	9.732142857	Q14766:LTBP1
GO:0030506	ankyrin binding	molecular_function	1	56	1	545	0	0	9.732142857	P11277:SPTB
GO:0021510	spinal cord development	biological_process	1	56	1	545	0	0	9.732142857	Q8IUK5:PLXDC1
GO:0004704	NF-kappaB-inducing kinase activity	molecular_function	1	56	1	545	0	0	9.732142857	P60510:PPP4C
GO:0010569	regulation of double-strand break repair via homologous recombination	biological_process	1	56	1	545	0	0	9.732142857	P60510:PPP4C
GO:0030289	protein phosphatase 4 complex	cellular_component	1	56	1	545	0	0	9.732142857	P60510:PPP4C
GO:0001822	kidney development	biological_process	1	56	1	545	0	0	9.732142857	P36955:SERPINF1
GO:0007614	short-term memory	biological_process	1	56	1	545	0	0	9.732142857	P36955:SERPINF1
GO:0010596	negative regulation of endothelial cell migration	biological_process	1	56	1	545	0	0	9.732142857	P36955:SERPINF1
GO:0010629	negative regulation of gene expression	biological_process	1	56	1	545	0	0	9.732142857	P36955:SERPINF1
GO:0042698	ovulation cycle	biological_process	1	56	1	545	0	0	9.732142857	P36955:SERPINF1
GO:0043203	axon hillock	cellular_component	1	56	1	545	0	0	9.732142857	P36955:SERPINF1
GO:0046685	response to arsenic-containing substance	biological_process	1	56	1	545	0	0	9.732142857	P36955:SERPINF1
GO:0060770	negative regulation of epithelial cell proliferation involved in prostate gland development	biological_process	1	56	1	545	0	0	9.732142857	P36955:SERPINF1
GO:0071279	cellular response to cobalt ion	biological_process	1	56	1	545	0	0	9.732142857	P36955:SERPINF1
GO:0071333	cellular response to glucose stimulus	biological_process	1	56	1	545	0	0	9.732142857	P36955:SERPINF1
GO:0002062	chondrocyte differentiation	biological_process	1	56	1	545	0	0	9.732142857	P80108:GPLD1
GO:0002430	complement receptor mediated signaling pathway	biological_process	1	56	1	545	0	0	9.732142857	P80108:GPLD1
GO:0004621	glycosylphosphatidylinositol phospholipase D activity	molecular_function	1	56	1	545	0	0	9.732142857	P80108:GPLD1
GO:0004630	phospholipase D activity	molecular_function	1	56	1	545	0	0	9.732142857	P80108:GPLD1
GO:0006507	GPI anchor release	biological_process	1	56	1	545	0	0	9.732142857	P80108:GPLD1
GO:0008286	insulin receptor signaling pathway	biological_process	1	56	1	545	0	0	9.732142857	P80108:GPLD1
GO:0010694	positive regulation of alkaline phosphatase activity	biological_process	1	56	1	545	0	0	9.732142857	P80108:GPLD1
GO:0010867	positive regulation of triglyceride biosynthetic process	biological_process	1	56	1	545	0	0	9.732142857	P80108:GPLD1
GO:0010907	positive regulation of glucose metabolic process	biological_process	1	56	1	545	0	0	9.732142857	P80108:GPLD1
GO:0010983	positive regulation of high-density lipoprotein particle clearance	biological_process	1	56	1	545	0	0	9.732142857	P80108:GPLD1
GO:0035701	hematopoietic stem cell migration	biological_process	1	56	1	545	0	0	9.732142857	P80108:GPLD1
GO:0051047	positive regulation of secretion	biological_process	1	56	1	545	0	0	9.732142857	P80108:GPLD1
GO:0070633	transepithelial transport	biological_process	1	56	1	545	0	0	9.732142857	P80108:GPLD1
GO:0071397	cellular response to cholesterol	biological_process	1	56	1	545	0	0	9.732142857	P80108:GPLD1
GO:0071401	cellular response to triglyceride	biological_process	1	56	1	545	0	0	9.732142857	P80108:GPLD1
GO:0071467	cellular response to pH	biological_process	1	56	1	545	0	0	9.732142857	P80108:GPLD1
GO:0097241	hematopoietic stem cell migration to bone marrow	biological_process	1	56	1	545	0	0	9.732142857	P80108:GPLD1
GO:1900076	regulation of cellular response to insulin stimulus	biological_process	1	56	1	545	0	0	9.732142857	P80108:GPLD1
GO:0010719	negative regulation of epithelial to mesenchymal transition	biological_process	1	56	1	545	0	0	9.732142857	Q6EMK4:VASN
GO:0001937	negative regulation of endothelial cell proliferation	biological_process	1	56	1	545	0	0	9.732142857	P13521:SCG2
GO:0031045	dense core granule	cellular_component	1	56	1	545	0	0	9.732142857	P13521:SCG2
GO:0043542	endothelial cell migration	biological_process	1	56	1	545	0	0	9.732142857	P13521:SCG2
GO:0048245	eosinophil chemotaxis	biological_process	1	56	1	545	0	0	9.732142857	P13521:SCG2
GO:0050930	induction of positive chemotaxis	biological_process	1	56	1	545	0	0	9.732142857	P13521:SCG2
GO:2000352	negative regulation of endothelial cell apoptotic process	biological_process	1	56	1	545	0	0	9.732142857	P13521:SCG2
GO:0070171	negative regulation of tooth mineralization	biological_process	1	56	1	545	0	0	9.732142857	Q9BXN1:ASPN
GO:0008431	vitamin E binding	molecular_function	1	56	1	545	0	0	9.732142857	P43652:AFM
GO:0005615	extracellular space	cellular_component	29	56	130	545	3.32E-07	9.87E-07	2.171016484	O94985:CLSTN1; P12109:COL6A1; P35858:IGFALS; Q6Q788:APOA5; P49747:COMP; Q04756:HGFAC; P02765:AHSG; P05546:SERPIND1; P49913:CAMP; P07357:C8A; O75339:CILP; Q9BYJ0:FGFBP2; Q07507:DPT; P39060:COL18A1; P54108:CRISP3; P02747:C1QC; O14791:APOL1; Q03591:CFHR1; Q9UGM5:FETUB; P29622:SERPINA4; Q6ZRP7:QSOX2; Q14766:LTBP1; Q8IUK5:PLXDC1; P36955:SERPINF1; P80108:GPLD1; Q96DA0:ZG16B; Q6EMK4:VASN; P13521:SCG2; P…
GO:0005576	extracellular region	cellular_component	28	56	128	545	9.93E-07	2.93E-06	2.12890625	Q96KN2:CNDP1; P12109:COL6A1; P35858:IGFALS; Q6Q788:APOA5; Q9BUN1:MENT; P49747:COMP; Q04756:HGFAC; P02765:AHSG; P05546:SERPIND1; P49913:CAMP; Q15485:FCN2; P07357:C8A; Q13201:MMRN1; Q12889:OVGP1; P40967:PMEL; P39060:COL18A1; P54108:CRISP3; P02747:C1QC; O14791:APOL1; P00739:HPR; Q99435:NELL2; Q9UGM5:FETUB; P29622:SERPINA4; Q14624:ITIH4; Q14766:LTBP1; Q8IUK5:PLXDC1; P36955:SERPINF1; P43652:AFM
GO:0006956	complement activation	biological_process	4	56	6	545	5.37E-05	0.000157521	6.488095238	Q15485:FCN2; P07357:C8A; P02747:C1QC; Q03591:CFHR1
GO:0005581	collagen trimer	cellular_component	3	56	4	545	0.000101024	0.000294545	7.299107143	Q15485:FCN2; P39060:COL18A1; P02747:C1QC
GO:0072562	blood microparticle	cellular_component	10	56	32	545	0.000122174	0.000353909	3.041294643	Q6Q788:APOA5; P02765:AHSG; Q15485:FCN2; P07357:C8A; P02747:C1QC; O14791:APOL1; P00739:HPR; Q03591:CFHR1; Q14624:ITIH4; P43652:AFM
GO:0005578	proteinaceous extracellular matrix	cellular_component	8	56	28	545	0.000992602	0.002856912	2.780612245	Q9NQ79:CRTAC1; P49747:COMP; O75339:CILP; Q07507:DPT; P54108:CRISP3; Q14766:LTBP1; P80108:GPLD1; Q9BXN1:ASPN
GO:0007413	axonal fasciculation	biological_process	2	56	3	545	0.001033116	0.002917417	6.488095238	Q9NQ79:CRTAC1; Q9NRY4:ARHGAP35
GO:0019835	cytolysis	biological_process	2	56	3	545	0.001033116	0.002917417	6.488095238	P07357:C8A; O14791:APOL1
GO:0030512	negative regulation of transforming growth factor beta receptor signaling pathway	biological_process	2	56	3	545	0.001033116	0.002917417	6.488095238	Q6EMK4:VASN; Q9BXN1:ASPN
GO:0004867	serine-type endopeptidase inhibitor activity	molecular_function	5	56	14	545	0.001420364	0.003985895	3.475765306	Q06481:APLP2; P05546:SERPIND1; P29622:SERPINA4; Q14624:ITIH4; P36955:SERPINF1
GO:0006869	lipid transport	biological_process	2	56	4	545	0.003829393	0.010613563	4.866071429	Q6Q788:APOA5; O14791:APOL1
GO:0004869	cysteine-type endopeptidase inhibitor activity	molecular_function	2	56	4	545	0.003829393	0.010613563	4.866071429	P02765:AHSG; Q9UGM5:FETUB
GO:0004866	endopeptidase inhibitor activity	molecular_function	3	56	8	545	0.00514004	0.01415876	3.649553571	P02765:AHSG; P05546:SERPIND1; Q14624:ITIH4
GO:0008285	negative regulation of cell proliferation	biological_process	3	56	9	545	0.008546577	0.018583518	3.244047619	Q07507:DPT; P39060:COL18A1; P80108:GPLD1
GO:0050727	regulation of inflammatory response	biological_process	2	56	5	545	0.008874061	0.018583518	3.892857143	P02765:AHSG; Q96PD5:PGLYRP2
GO:0006491	N-glycan processing	biological_process	2	56	5	545	0.008874061	0.018583518	3.892857143	P49641:MAN2A2; Q9UKM7:MAN1B1
GO:0030246	carbohydrate binding	molecular_function	2	56	5	545	0.008874061	0.018583518	3.892857143	P49641:MAN2A2; Q96DA0:ZG16B
GO:0042581	specific granule	cellular_component	2	56	5	545	0.008874061	0.018583518	3.892857143	P49913:CAMP; P54108:CRISP3
GO:0031089	platelet dense granule lumen	cellular_component	2	56	5	545	0.008874061	0.018583518	3.892857143	P29622:SERPINA4; Q14624:ITIH4
GO:0004180	carboxypeptidase activity	molecular_function	1	56	2	545	0.010388559	0.018583518	4.866071429	Q96KN2:CNDP1
GO:0043171	peptide catabolic process	biological_process	1	56	2	545	0.010388559	0.018583518	4.866071429	Q96KN2:CNDP1
GO:0019894	kinesin binding	molecular_function	1	56	2	545	0.010388559	0.018583518	4.866071429	O94985:CLSTN1
GO:0051965	positive regulation of synapse assembly	biological_process	1	56	2	545	0.010388559	0.018583518	4.866071429	O94985:CLSTN1
GO:0031092	platelet alpha granule membrane	cellular_component	1	56	2	545	0.010388559	0.018583518	4.866071429	Q06481:APLP2
GO:0046914	transition metal ion binding	molecular_function	1	56	2	545	0.010388559	0.018583518	4.866071429	Q06481:APLP2
GO:0005589	collagen type VI trimer	cellular_component	1	56	2	545	0.010388559	0.018583518	4.866071429	P12109:COL6A1
GO:0048407	platelet-derived growth factor binding	molecular_function	1	56	2	545	0.010388559	0.018583518	4.866071429	P12109:COL6A1
GO:0070208	protein heterotrimerization	biological_process	1	56	2	545	0.010388559	0.018583518	4.866071429	P12109:COL6A1
GO:0008047	enzyme activator activity	molecular_function	1	56	2	545	0.010388559	0.018583518	4.866071429	Q6Q788:APOA5
GO:0010898	positive regulation of triglyceride catabolic process	biological_process	1	56	2	545	0.010388559	0.018583518	4.866071429	Q6Q788:APOA5
GO:0010902	positive regulation of very-low-density lipoprotein particle remodeling	biological_process	1	56	2	545	0.010388559	0.018583518	4.866071429	Q6Q788:APOA5
GO:0019433	triglyceride catabolic process	biological_process	1	56	2	545	0.010388559	0.018583518	4.866071429	Q6Q788:APOA5
GO:0034370	triglyceride-rich lipoprotein particle remodeling	biological_process	1	56	2	545	0.010388559	0.018583518	4.866071429	Q6Q788:APOA5
GO:0034380	high-density lipoprotein particle assembly	biological_process	1	56	2	545	0.010388559	0.018583518	4.866071429	Q6Q788:APOA5
GO:0042246	tissue regeneration	biological_process	1	56	2	545	0.010388559	0.018583518	4.866071429	Q6Q788:APOA5
GO:0045723	positive regulation of fatty acid biosynthetic process	biological_process	1	56	2	545	0.010388559	0.018583518	4.866071429	Q6Q788:APOA5
GO:0050750	low-density lipoprotein particle receptor binding	molecular_function	1	56	2	545	0.010388559	0.018583518	4.866071429	Q6Q788:APOA5
GO:0051006	positive regulation of lipoprotein lipase activity	biological_process	1	56	2	545	0.010388559	0.018583518	4.866071429	Q6Q788:APOA5
GO:0060230	lipoprotein lipase activator activity	molecular_function	1	56	2	545	0.010388559	0.018583518	4.866071429	Q6Q788:APOA5
GO:0070325	lipoprotein particle receptor binding	molecular_function	1	56	2	545	0.010388559	0.018583518	4.866071429	Q6Q788:APOA5
GO:0001570	vasculogenesis	biological_process	1	56	2	545	0.010388559	0.018583518	4.866071429	Q9BSQ5:CCM2
GO:0035264	multicellular organism growth	biological_process	1	56	2	545	0.010388559	0.018583518	4.866071429	Q9BSQ5:CCM2
GO:0048839	inner ear development	biological_process	1	56	2	545	0.010388559	0.018583518	4.866071429	Q9BSQ5:CCM2
GO:0048845	venous blood vessel morphogenesis	biological_process	1	56	2	545	0.010388559	0.018583518	4.866071429	Q9BSQ5:CCM2
GO:0060039	pericardium development	biological_process	1	56	2	545	0.010388559	0.018583518	4.866071429	Q9BSQ5:CCM2
GO:0043395	heparan sulfate proteoglycan binding	molecular_function	1	56	2	545	0.010388559	0.018583518	4.866071429	P49747:COMP
GO:0006907	pinocytosis	biological_process	1	56	2	545	0.010388559	0.018583518	4.866071429	P02765:AHSG
GO:0030500	regulation of bone mineralization	biological_process	1	56	2	545	0.010388559	0.018583518	4.866071429	P02765:AHSG
GO:0030502	negative regulation of bone mineralization	biological_process	1	56	2	545	0.010388559	0.018583518	4.866071429	P02765:AHSG
GO:0004572	mannosyl-oligosaccharide 1,3-1,6-alpha-mannosidase activity	molecular_function	1	56	2	545	0.010388559	0.018583518	4.866071429	P49641:MAN2A2
GO:0006013	mannose metabolic process	biological_process	1	56	2	545	0.010388559	0.018583518	4.866071429	P49641:MAN2A2
GO:0006517	protein deglycosylation	biological_process	1	56	2	545	0.010388559	0.018583518	4.866071429	P49641:MAN2A2
GO:0016799	hydrolase activity, hydrolyzing N-glycosyl compounds	molecular_function	1	56	2	545	0.010388559	0.018583518	4.866071429	P49641:MAN2A2
GO:0001878	response to yeast	biological_process	1	56	2	545	0.010388559	0.018583518	4.866071429	P49913:CAMP
GO:0001867	complement activation, lectin pathway	biological_process	1	56	2	545	0.010388559	0.018583518	4.866071429	Q15485:FCN2
GO:0005579	membrane attack complex	cellular_component	1	56	2	545	0.010388559	0.018583518	4.866071429	P07357:C8A
GO:0006957	complement activation, alternative pathway	biological_process	1	56	2	545	0.010388559	0.018583518	4.866071429	P07357:C8A
GO:0007565	female pregnancy	biological_process	1	56	2	545	0.010388559	0.018583518	4.866071429	Q12889:OVGP1
GO:0042438	melanin biosynthetic process	biological_process	1	56	2	545	0.010388559	0.018583518	4.866071429	P40967:PMEL
GO:0001886	endothelial cell morphogenesis	biological_process	1	56	2	545	0.010388559	0.018583518	4.866071429	P39060:COL18A1
GO:0007601	visual perception	biological_process	1	56	2	545	0.010388559	0.018583518	4.866071429	P39060:COL18A1
GO:0051599	response to hydrostatic pressure	biological_process	1	56	2	545	0.010388559	0.018583518	4.866071429	P39060:COL18A1
GO:2000353	positive regulation of endothelial cell apoptotic process	biological_process	1	56	2	545	0.010388559	0.018583518	4.866071429	P39060:COL18A1
GO:1902476	chloride transmembrane transport	biological_process	1	56	2	545	0.010388559	0.018583518	4.866071429	O14791:APOL1
GO:0005623	cell	cellular_component	1	56	2	545	0.010388559	0.018583518	4.866071429	Q99435:NELL2
GO:0005092	GDP-dissociation inhibitor activity	molecular_function	1	56	2	545	0.010388559	0.018583518	4.866071429	P31150:GDI1
GO:0005093	Rab GDP-dissociation inhibitor activity	molecular_function	1	56	2	545	0.010388559	0.018583518	4.866071429	P31150:GDI1
GO:0016491	oxidoreductase activity	molecular_function	1	56	2	545	0.010388559	0.018583518	4.866071429	P31150:GDI1
GO:0050771	negative regulation of axonogenesis	biological_process	1	56	2	545	0.010388559	0.018583518	4.866071429	P31150:GDI1
GO:0032689	negative regulation of interferon-gamma production	biological_process	1	56	2	545	0.010388559	0.018583518	4.866071429	Q96PD5:PGLYRP2
GO:0007338	single fertilization	biological_process	1	56	2	545	0.010388559	0.018583518	4.866071429	Q9UGM5:FETUB
GO:0008191	metalloendopeptidase inhibitor activity	molecular_function	1	56	2	545	0.010388559	0.018583518	4.866071429	Q9UGM5:FETUB
GO:0010951	negative regulation of endopeptidase activity	biological_process	1	56	2	545	0.010388559	0.018583518	4.866071429	Q9UGM5:FETUB
GO:0004571	mannosyl-oligosaccharide 1,2-alpha-mannosidase activity	molecular_function	1	56	2	545	0.010388559	0.018583518	4.866071429	Q9UKM7:MAN1B1
GO:0001227	transcriptional repressor activity, RNA polymerase II transcription regulatory region sequence-specific binding	molecular_function	1	56	2	545	0.010388559	0.018583518	4.866071429	Q9NRY4:ARHGAP35
GO:0030900	forebrain development	biological_process	1	56	2	545	0.010388559	0.018583518	4.866071429	Q9NRY4:ARHGAP35
GO:0031668	cellular response to extracellular stimulus	biological_process	1	56	2	545	0.010388559	0.018583518	4.866071429	Q9NRY4:ARHGAP35
GO:0016971	flavin-linked sulfhydryl oxidase activity	molecular_function	1	56	2	545	0.010388559	0.018583518	4.866071429	Q6ZRP7:QSOX2
GO:0003281	ventricular septum development	biological_process	1	56	2	545	0.010388559	0.018583518	4.866071429	Q14766:LTBP1
GO:0035583	sequestering of TGFbeta in extracellular matrix	biological_process	1	56	2	545	0.010388559	0.018583518	4.866071429	Q14766:LTBP1
GO:0005088	Ras guanyl-nucleotide exchange factor activity	molecular_function	1	56	2	545	0.010388559	0.018583518	4.866071429	P11277:SPTB
GO:0051693	actin filament capping	biological_process	1	56	2	545	0.010388559	0.018583518	4.866071429	P11277:SPTB
GO:0010447	response to acidic pH	biological_process	1	56	2	545	0.010388559	0.018583518	4.866071429	P36955:SERPINF1
GO:0016525	negative regulation of angiogenesis	biological_process	1	56	2	545	0.010388559	0.018583518	4.866071429	P36955:SERPINF1
GO:0050728	negative regulation of inflammatory response	biological_process	1	56	2	545	0.010388559	0.018583518	4.866071429	P36955:SERPINF1
GO:0050769	positive regulation of neurogenesis	biological_process	1	56	2	545	0.010388559	0.018583518	4.866071429	P36955:SERPINF1
GO:0071300	cellular response to retinoic acid	biological_process	1	56	2	545	0.010388559	0.018583518	4.866071429	P36955:SERPINF1
GO:1901215	negative regulation of neuron death	biological_process	1	56	2	545	0.010388559	0.018583518	4.866071429	P36955:SERPINF1
GO:0002042	cell migration involved in sprouting angiogenesis	biological_process	1	56	2	545	0.010388559	0.018583518	4.866071429	P80108:GPLD1
GO:0010897	negative regulation of triglyceride catabolic process	biological_process	1	56	2	545	0.010388559	0.018583518	4.866071429	P80108:GPLD1
GO:0017080	sodium channel regulator activity	molecular_function	1	56	2	545	0.010388559	0.018583518	4.866071429	P80108:GPLD1
GO:0035774	positive regulation of insulin secretion involved in cellular response to glucose stimulus	biological_process	1	56	2	545	0.010388559	0.018583518	4.866071429	P80108:GPLD1
GO:0045919	positive regulation of cytolysis	biological_process	1	56	2	545	0.010388559	0.018583518	4.866071429	P80108:GPLD1
GO:0051044	positive regulation of membrane protein ectodomain proteolysis	biological_process	1	56	2	545	0.010388559	0.018583518	4.866071429	P80108:GPLD1
GO:0071461	cellular response to redox state	biological_process	1	56	2	545	0.010388559	0.018583518	4.866071429	Q6EMK4:VASN
GO:2001237	negative regulation of extrinsic apoptotic signaling pathway	biological_process	1	56	2	545	0.010388559	0.018583518	4.866071429	P13521:SCG2
GO:0004860	protein kinase inhibitor activity	molecular_function	1	56	2	545	0.010388559	0.018583518	4.866071429	Q9BXN1:ASPN
GO:0019221	cytokine-mediated signaling pathway	biological_process	1	56	2	545	0.010388559	0.018583518	4.866071429	Q9BXN1:ASPN
GO:0030282	bone mineralization	biological_process	1	56	2	545	0.010388559	0.018583518	4.866071429	Q9BXN1:ASPN
GO:0046426	negative regulation of JAK-STAT cascade	biological_process	1	56	2	545	0.010388559	0.018583518	4.866071429	Q9BXN1:ASPN
GO:0051180	vitamin transport	biological_process	1	56	2	545	0.010388559	0.018583518	4.866071429	P43652:AFM
GO:0002576	platelet degranulation	biological_process	5	56	21	545	0.014410859	0.025676491	2.317176871	Q06481:APLP2; P02765:AHSG; Q13201:MMRN1; P29622:SERPINA4; Q14624:ITIH4
GO:0005543	phospholipid binding	molecular_function	2	56	6	545	0.016456634	0.028529067	3.244047619	Q6Q788:APOA5; Q9NRY4:ARHGAP35
GO:0008289	lipid binding	molecular_function	2	56	6	545	0.016456634	0.028529067	3.244047619	Q6Q788:APOA5; O14791:APOL1
GO:0009887	animal organ morphogenesis	biological_process	2	56	6	545	0.016456634	0.028529067	3.244047619	P49747:COMP; P39060:COL18A1
GO:0050829	defense response to Gram-negative bacterium	biological_process	2	56	6	545	0.016456634	0.028529067	3.244047619	P49913:CAMP; Q15485:FCN2
GO:0007339	binding of sperm to zona pellucida	biological_process	2	56	6	545	0.016456634	0.028529067	3.244047619	Q12889:OVGP1; Q9UGM5:FETUB
GO:0051056	regulation of small GTPase mediated signal transduction	biological_process	2	56	6	545	0.016456634	0.028529067	3.244047619	P31150:GDI1; Q9NRY4:ARHGAP35
GO:0010976	positive regulation of neuron projection development	biological_process	2	56	6	545	0.016456634	0.028529067	3.244047619	Q9NRY4:ARHGAP35; P36955:SERPINF1
GO:0004252	serine-type endopeptidase activity	molecular_function	3	56	11	545	0.019111523	0.032877678	2.654220779	Q04756:HGFAC; Q15485:FCN2; P02747:C1QC
GO:0050830	defense response to Gram-positive bacterium	biological_process	3	56	11	545	0.019111523	0.032877678	2.654220779	P49913:CAMP; Q15485:FCN2; Q96PD5:PGLYRP2
GO:0042157	lipoprotein metabolic process	biological_process	2	56	7	545	0.026712098	0.045209864	2.780612245	Q6Q788:APOA5; O14791:APOL1
GO:0001501	skeletal system development	biological_process	2	56	7	545	0.026712098	0.045209864	2.780612245	P49747:COMP; P02765:AHSG
GO:0006958	complement activation, classical pathway	biological_process	2	56	7	545	0.026712098	0.045209864	2.780612245	P07357:C8A; P02747:C1QC
GO:0045087	innate immune response	biological_process	5	56	24	545	0.027939462	0.045209864	2.027529762	P49913:CAMP; P54108:CRISP3; P02747:C1QC; O14791:APOL1; Q96PD5:PGLYRP2
GO:0001540	beta-amyloid binding	molecular_function	1	56	3	545	0.029099445	0.045209864	3.244047619	O94985:CLSTN1
GO:0001558	regulation of cell growth	biological_process	1	56	3	545	0.029099445	0.045209864	3.244047619	O94985:CLSTN1
GO:0006641	triglyceride metabolic process	biological_process	1	56	3	545	0.029099445	0.045209864	3.244047619	Q6Q788:APOA5
GO:0033700	phospholipid efflux	biological_process	1	56	3	545	0.029099445	0.045209864	3.244047619	Q6Q788:APOA5
GO:0051403	stress-activated MAPK cascade	biological_process	1	56	3	545	0.029099445	0.045209864	3.244047619	Q9BSQ5:CCM2
GO:0008236	serine-type peptidase activity	molecular_function	1	56	3	545	0.029099445	0.045209864	3.244047619	Q04756:HGFAC
GO:0031490	chromatin DNA binding	molecular_function	1	56	3	545	0.029099445	0.045209864	3.244047619	Q9Y4C1:KDM3A
GO:0008203	cholesterol metabolic process	biological_process	1	56	3	545	0.029099445	0.045209864	3.244047619	O14791:APOL1
GO:0030433	ER-associated ubiquitin-dependent protein catabolic process	biological_process	1	56	3	545	0.029099445	0.045209864	3.244047619	Q9UKM7:MAN1B1
GO:0000977	RNA polymerase II regulatory region sequence-specific DNA binding	molecular_function	1	56	3	545	0.029099445	0.045209864	3.244047619	Q9NRY4:ARHGAP35
GO:0001843	neural tube closure	biological_process	1	56	3	545	0.029099445	0.045209864	3.244047619	Q9NRY4:ARHGAP35
GO:0036064	ciliary basal body	cellular_component	1	56	3	545	0.029099445	0.045209864	3.244047619	Q9NRY4:ARHGAP35
GO:0043010	camera-type eye development	biological_process	1	56	3	545	0.029099445	0.045209864	3.244047619	Q9NRY4:ARHGAP35
GO:0044319	wound healing, spreading of cells	biological_process	1	56	3	545	0.029099445	0.045209864	3.244047619	Q9NRY4:ARHGAP35
GO:0030173	integral component of Golgi membrane	cellular_component	1	56	3	545	0.029099445	0.045209864	3.244047619	Q6ZRP7:QSOX2
GO:0014731	spectrin-associated cytoskeleton	cellular_component	1	56	3	545	0.029099445	0.045209864	3.244047619	P11277:SPTB
GO:0031235	intrinsic component of the cytoplasmic side of the plasma membrane	cellular_component	1	56	3	545	0.029099445	0.045209864	3.244047619	P11277:SPTB
GO:0004722	protein serine/threonine phosphatase activity	molecular_function	1	56	3	545	0.029099445	0.045209864	3.244047619	P60510:PPP4C
GO:0060041	retina development in camera-type eye	biological_process	1	56	3	545	0.029099445	0.045209864	3.244047619	P36955:SERPINF1
GO:0071549	cellular response to dexamethasone stimulus	biological_process	1	56	3	545	0.029099445	0.045209864	3.244047619	P36955:SERPINF1
GO:0009749	response to glucose	biological_process	1	56	3	545	0.029099445	0.045209864	3.244047619	P80108:GPLD1
GO:0010595	positive regulation of endothelial cell migration	biological_process	1	56	3	545	0.029099445	0.045209864	3.244047619	P80108:GPLD1
GO:0071277	cellular response to calcium ion	biological_process	1	56	3	545	0.029099445	0.045209864	3.244047619	P80108:GPLD1
GO:0050918	positive chemotaxis	biological_process	1	56	3	545	0.029099445	0.045209864	3.244047619	P13521:SCG2
GO:0030574	collagen catabolic process	biological_process	2	56	8	545	0.039655333	0.060562056	2.433035714	P12109:COL6A1; P39060:COL18A1
GO:0034361	very-low-density lipoprotein particle	cellular_component	2	56	8	545	0.039655333	0.060562056	2.433035714	Q6Q788:APOA5; O14791:APOL1
GO:0034364	high-density lipoprotein particle	cellular_component	2	56	8	545	0.039655333	0.060562056	2.433035714	Q6Q788:APOA5; O14791:APOL1
GO:0001503	ossification	biological_process	2	56	8	545	0.039655333	0.060562056	2.433035714	P02765:AHSG; P80108:GPLD1
GO:0045454	cell redox homeostasis	biological_process	2	56	8	545	0.039655333	0.060562056	2.433035714	P49913:CAMP; Q6ZRP7:QSOX2
GO:0008201	heparin binding	molecular_function	4	56	20	545	0.044474699	0.067691999	1.946428571	Q06481:APLP2; Q6Q788:APOA5; P49747:COMP; P05546:SERPIND1
GO:0001649	osteoblast differentiation	biological_process	1	56	4	545	0.054369496	0.076766993	2.433035714	P12109:COL6A1
GO:0033344	cholesterol efflux	biological_process	1	56	4	545	0.054369496	0.076766993	2.433035714	Q6Q788:APOA5
GO:0042627	chylomicron	cellular_component	1	56	4	545	0.054369496	0.076766993	2.433035714	Q6Q788:APOA5
GO:0042632	cholesterol homeostasis	biological_process	1	56	4	545	0.054369496	0.076766993	2.433035714	Q6Q788:APOA5
GO:0043691	reverse cholesterol transport	biological_process	1	56	4	545	0.054369496	0.076766993	2.433035714	Q6Q788:APOA5
GO:0050766	positive regulation of phagocytosis	biological_process	1	56	4	545	0.054369496	0.076766993	2.433035714	P02765:AHSG
GO:0002227	innate immune response in mucosa	biological_process	1	56	4	545	0.054369496	0.076766993	2.433035714	P49913:CAMP
GO:0008228	opsonization	biological_process	1	56	4	545	0.054369496	0.076766993	2.433035714	Q15485:FCN2
GO:0043394	proteoglycan binding	molecular_function	1	56	4	545	0.054369496	0.076766993	2.433035714	Q15485:FCN2
GO:0001047	core promoter binding	molecular_function	1	56	4	545	0.054369496	0.076766993	2.433035714	Q9Y4C1:KDM3A
GO:0030449	regulation of complement activation	biological_process	1	56	4	545	0.054369496	0.076766993	2.433035714	P07357:C8A
GO:0005975	carbohydrate metabolic process	biological_process	1	56	4	545	0.054369496	0.076766993	2.433035714	Q12889:OVGP1
GO:0006952	defense response	biological_process	1	56	4	545	0.054369496	0.076766993	2.433035714	P54108:CRISP3
GO:0031640	killing of cells of other organism	biological_process	1	56	4	545	0.054369496	0.076766993	2.433035714	O14791:APOL1
GO:0034366	spherical high-density lipoprotein particle	cellular_component	1	56	4	545	0.054369496	0.076766993	2.433035714	P00739:HPR
GO:0030212	hyaluronan metabolic process	biological_process	1	56	4	545	0.054369496	0.076766993	2.433035714	Q14624:ITIH4
GO:0001527	microfibril	cellular_component	1	56	4	545	0.054369496	0.076766993	2.433035714	Q14766:LTBP1
GO:0008091	spectrin	cellular_component	1	56	4	545	0.054369496	0.076766993	2.433035714	P11277:SPTB
GO:0000027	ribosomal large subunit assembly	biological_process	1	56	4	545	0.054369496	0.076766993	2.433035714	P30050:RPL12
GO:0035690	cellular response to drug	biological_process	1	56	4	545	0.054369496	0.076766993	2.433035714	P80108:GPLD1
GO:0001895	retina homeostasis	biological_process	1	56	4	545	0.054369496	0.076766993	2.433035714	Q96DA0:ZG16B
GO:0071456	cellular response to hypoxia	biological_process	1	56	4	545	0.054369496	0.076766993	2.433035714	Q6EMK4:VASN
GO:0005125	cytokine activity	molecular_function	1	56	4	545	0.054369496	0.076766993	2.433035714	P13521:SCG2
GO:0006953	acute-phase response	biological_process	2	56	9	545	0.055209711	0.077708967	2.162698413	P02765:AHSG; Q14624:ITIH4
GO:0001525	angiogenesis	biological_process	3	56	15	545	0.057774847	0.081065332	1.946428571	P39060:COL18A1; Q8IUK5:PLXDC1; P13521:SCG2
GO:0005622	intracellular	cellular_component	4	56	22	545	0.06434563	0.0900037	1.769480519	P49913:CAMP; Q96PD5:PGLYRP2; Q8IUK5:PLXDC1; P80108:GPLD1
GO:0005509	calcium ion binding	molecular_function	9	56	60	545	0.072207181	0.10068641	1.459821429	O94985:CLSTN1; Q9NQ79:CRTAC1; P49747:COMP; Q13201:MMRN1; Q99435:NELL2; Q9UKM7:MAN1B1; Q14766:LTBP1; Q8TER0:SNED1; Q9BXN1:ASPN
GO:0031093	platelet alpha granule lumen	cellular_component	2	56	10	545	0.073230735	0.101483333	1.946428571	P02765:AHSG; Q13201:MMRN1
GO:0007596	blood coagulation	biological_process	2	56	10	545	0.073230735	0.101483333	1.946428571	P05546:SERPIND1; Q13201:MMRN1
GO:0007155	cell adhesion	biological_process	7	56	45	545	0.07676151	0.106048978	1.513888889	O94985:CLSTN1; P12109:COL6A1; P35858:IGFALS; P49747:COMP; Q07507:DPT; Q13201:MMRN1; P39060:COL18A1
GO:0042995	cell projection	cellular_component	1	56	5	545	0.084699787	0.112183493	1.946428571	O94985:CLSTN1
GO:0015485	cholesterol binding	molecular_function	1	56	5	545	0.084699787	0.112183493	1.946428571	Q6Q788:APOA5
GO:0070328	triglyceride homeostasis	biological_process	1	56	5	545	0.084699787	0.112183493	1.946428571	Q6Q788:APOA5
GO:0002020	protease binding	molecular_function	1	56	5	545	0.084699787	0.112183493	1.946428571	P49747:COMP
GO:0019731	antibacterial humoral response	biological_process	1	56	5	545	0.084699787	0.112183493	1.946428571	P49913:CAMP
GO:0042742	defense response to bacterium	biological_process	1	56	5	545	0.084699787	0.112183493	1.946428571	P49913:CAMP
GO:0000785	chromatin	cellular_component	1	56	5	545	0.084699787	0.112183493	1.946428571	Q9Y4C1:KDM3A
GO:0003700	transcription factor activity, sequence-specific DNA binding	molecular_function	1	56	5	545	0.084699787	0.112183493	1.946428571	Q9Y4C1:KDM3A
GO:0005923	bicellular tight junction	cellular_component	1	56	5	545	0.084699787	0.112183493	1.946428571	Q8IUK5:PLXDC1
GO:0019843	rRNA binding	molecular_function	1	56	5	545	0.084699787	0.112183493	1.946428571	P30050:RPL12
GO:0007568	aging	biological_process	1	56	5	545	0.084699787	0.112183493	1.946428571	P36955:SERPINF1
GO:0001938	positive regulation of endothelial cell proliferation	biological_process	1	56	5	545	0.084699787	0.112183493	1.946428571	P13521:SCG2
GO:0042056	chemoattractant activity	molecular_function	1	56	5	545	0.084699787	0.112183493	1.946428571	P13521:SCG2
GO:0006469	negative regulation of protein kinase activity	biological_process	1	56	5	545	0.084699787	0.112183493	1.946428571	Q9BXN1:ASPN
GO:0006508	proteolysis	biological_process	2	56	11	545	0.093525439	0.123508595	1.769480519	Q96KN2:CNDP1; Q04756:HGFAC
GO:0005789	endoplasmic reticulum membrane	cellular_component	3	56	18	545	0.102629213	0.134738352	1.62202381	O94985:CLSTN1; P40967:PMEL; Q9UKM7:MAN1B1
GO:0005765	lysosomal membrane	cellular_component	3	56	18	545	0.102629213	0.134738352	1.62202381	P12109:COL6A1; P80108:GPLD1; Q6EMK4:VASN
GO:0016021	integral component of membrane	cellular_component	8	56	57	545	0.11454411	0.149942581	1.365914787	O94985:CLSTN1; Q06481:APLP2; P49641:MAN2A2; Q8IZP7:HS6ST3; Q9UKM7:MAN1B1; Q8IUK5:PLXDC1; Q6UX71:PLXDC2; Q6EMK4:VASN
GO:0007411	axon guidance	biological_process	2	56	12	545	0.115868194	0.150708452	1.62202381	Q9NRY4:ARHGAP35; P11277:SPTB
GO:0035987	endodermal cell differentiation	biological_process	1	56	6	545	0.118821363	0.150708452	1.62202381	P12109:COL6A1
GO:0042383	sarcolemma	cellular_component	1	56	6	545	0.118821363	0.150708452	1.62202381	P12109:COL6A1
GO:0003823	antigen binding	molecular_function	1	56	6	545	0.118821363	0.150708452	1.62202381	Q15485:FCN2
GO:0030496	midbody	cellular_component	1	56	6	545	0.118821363	0.150708452	1.62202381	P31150:GDI1
GO:0003714	transcription corepressor activity	molecular_function	1	56	6	545	0.118821363	0.150708452	1.62202381	Q9NRY4:ARHGAP35
GO:0032956	regulation of actin cytoskeleton organization	biological_process	1	56	6	545	0.118821363	0.150708452	1.62202381	Q9NRY4:ARHGAP35
GO:0003756	protein disulfide isomerase activity	molecular_function	1	56	6	545	0.118821363	0.150708452	1.62202381	Q6ZRP7:QSOX2
GO:0005815	microtubule organizing center	cellular_component	1	56	6	545	0.118821363	0.150708452	1.62202381	P60510:PPP4C
GO:0032869	cellular response to insulin stimulus	biological_process	1	56	6	545	0.118821363	0.150708452	1.62202381	P80108:GPLD1
GO:0009306	protein secretion	biological_process	1	56	6	545	0.118821363	0.150708452	1.62202381	P13521:SCG2
GO:0008270	zinc ion binding	molecular_function	3	56	20	545	0.139327559	0.175603475	1.459821429	Q96KN2:CNDP1; P49641:MAN2A2; Q96PD5:PGLYRP2
GO:0005788	endoplasmic reticulum lumen	cellular_component	3	56	20	545	0.139327559	0.175603475	1.459821429	P12109:COL6A1; P39060:COL18A1; Q9H497:TOR3A
GO:0005604	basement membrane	cellular_component	2	56	13	545	0.140013461	0.175603475	1.497252747	P39060:COL18A1; P36955:SERPINF1
GO:0005096	GTPase activator activity	molecular_function	2	56	13	545	0.140013461	0.175603475	1.497252747	P31150:GDI1; Q9NRY4:ARHGAP35
GO:0005518	collagen binding	molecular_function	1	56	7	545	0.155665069	0.191489359	1.390306122	P49747:COMP
GO:0048306	calcium-dependent protein binding	molecular_function	1	56	7	545	0.155665069	0.191489359	1.390306122	Q15485:FCN2
GO:0045893	positive regulation of transcription, DNA-templated	biological_process	1	56	7	545	0.155665069	0.191489359	1.390306122	Q9Y4C1:KDM3A
GO:0030199	collagen fibril organization	biological_process	1	56	7	545	0.155665069	0.191489359	1.390306122	Q07507:DPT
GO:0042493	response to drug	biological_process	1	56	7	545	0.155665069	0.191489359	1.390306122	P39060:COL18A1
GO:0016887	ATPase activity	molecular_function	1	56	7	545	0.155665069	0.191489359	1.390306122	Q9H497:TOR3A
GO:0043235	receptor complex	cellular_component	1	56	7	545	0.155665069	0.191489359	1.390306122	Q8IUK5:PLXDC1
GO:0006955	immune response	biological_process	2	56	14	545	0.165705972	0.202730194	1.390306122	P07357:C8A; P02747:C1QC
GO:0006898	receptor-mediated endocytosis	biological_process	2	56	14	545	0.165705972	0.202730194	1.390306122	O14791:APOL1; P00739:HPR
GO:0043234	protein complex	cellular_component	5	56	37	545	0.167752681	0.204676505	1.31515444	P12109:COL6A1; Q9BSQ5:CCM2; P31150:GDI1; Q14766:LTBP1; P11277:SPTB
GO:0001701	in utero embryonic development	biological_process	1	56	8	545	0.194334981	0.235192471	1.216517857	Q9BSQ5:CCM2
GO:0000122	negative regulation of transcription from RNA polymerase II promoter	biological_process	1	56	8	545	0.194334981	0.235192471	1.216517857	Q9NRY4:ARHGAP35
GO:0043065	positive regulation of apoptotic process	biological_process	1	56	8	545	0.194334981	0.235192471	1.216517857	P80108:GPLD1
GO:0031012	extracellular matrix	cellular_component	7	56	56	545	0.203531476	0.245660303	1.216517857	P12109:COL6A1; P02765:AHSG; O75339:CILP; Q13201:MMRN1; P39060:COL18A1; Q14766:LTBP1; P30050:RPL12
GO:0007186	G-protein coupled receptor signaling pathway	biological_process	1	56	9	545	0.234085059	0.276589977	1.081349206	Q06481:APLP2
GO:0005201	extracellular matrix structural constituent	molecular_function	1	56	9	545	0.234085059	0.276589977	1.081349206	P49747:COMP
GO:0006915	apoptotic process	biological_process	1	56	9	545	0.234085059	0.276589977	1.081349206	P49747:COMP
GO:0006935	chemotaxis	biological_process	1	56	9	545	0.234085059	0.276589977	1.081349206	P05546:SERPIND1
GO:0030133	transport vesicle	cellular_component	1	56	9	545	0.234085059	0.276589977	1.081349206	Q12889:OVGP1
GO:0031965	nuclear membrane	cellular_component	1	56	9	545	0.234085059	0.276589977	1.081349206	Q6ZRP7:QSOX2
GO:0007275	multicellular organism development	biological_process	1	56	9	545	0.234085059	0.276589977	1.081349206	P36955:SERPINF1
GO:0006954	inflammatory response	biological_process	1	56	9	545	0.234085059	0.276589977	1.081349206	P13521:SCG2
GO:0046872	metal ion binding	molecular_function	3	56	25	545	0.248889481	0.293310701	1.167857143	Q15485:FCN2; P39060:COL18A1; P60510:PPP4C
GO:0030198	extracellular matrix organization	biological_process	3	56	26	545	0.27289556	0.319067589	1.12293956	P12109:COL6A1; P49747:COMP; P39060:COL18A1
GO:0014069	postsynaptic density	cellular_component	1	56	10	545	0.27429864	0.319067589	0.973214286	O94985:CLSTN1
GO:0030426	growth cone	cellular_component	1	56	10	545	0.27429864	0.319067589	0.973214286	Q9NQ79:CRTAC1
GO:0043005	neuron projection	cellular_component	1	56	10	545	0.27429864	0.319067589	0.973214286	P31150:GDI1
GO:0007160	cell-matrix adhesion	biological_process	1	56	10	545	0.27429864	0.319067589	0.973214286	Q8TER0:SNED1
GO:0015629	actin cytoskeleton	cellular_component	2	56	18	545	0.278903495	0.323585709	1.081349206	Q9NRY4:ARHGAP35; P11277:SPTB
GO:0007156	homophilic cell adhesion via plasma membrane adhesion molecules	biological_process	1	56	11	545	0.314470462	0.358368623	0.88474026	O94985:CLSTN1
GO:0007229	integrin-mediated signaling pathway	biological_process	1	56	11	545	0.314470462	0.358368623	0.88474026	Q9BSQ5:CCM2
GO:1903561	extracellular vesicle	cellular_component	1	56	11	545	0.314470462	0.358368623	0.88474026	Q9UKM7:MAN1B1
GO:0016477	cell migration	biological_process	1	56	11	545	0.314470462	0.358368623	0.88474026	Q9NRY4:ARHGAP35
GO:0045892	negative regulation of transcription, DNA-templated	biological_process	1	56	11	545	0.314470462	0.358368623	0.88474026	Q9NRY4:ARHGAP35
GO:0043025	neuronal cell body	cellular_component	1	56	11	545	0.314470462	0.358368623	0.88474026	Q8IUK5:PLXDC1
GO:0035556	intracellular signal transduction	biological_process	1	56	11	545	0.314470462	0.358368623	0.88474026	P13521:SCG2
GO:0030054	cell junction	cellular_component	1	56	12	545	0.354190915	0.40058368	0.811011905	O94985:CLSTN1
GO:0005198	structural molecule activity	molecular_function	1	56	12	545	0.354190915	0.40058368	0.811011905	P39060:COL18A1
GO:0006888	ER to Golgi vesicle-mediated transport	biological_process	1	56	12	545	0.354190915	0.40058368	0.811011905	P11277:SPTB
GO:0006351	transcription, DNA-templated	biological_process	2	56	21	545	0.368353493	0.415554569	0.926870748	Q9Y4C1:KDM3A; Q9NRY4:ARHGAP35
GO:0019899	enzyme binding	molecular_function	1	56	13	545	0.393132271	0.440190498	0.748626374	Q6Q788:APOA5
GO:0030335	positive regulation of cell migration	biological_process	1	56	13	545	0.393132271	0.440190498	0.748626374	P39060:COL18A1
GO:0030425	dendrite	cellular_component	1	56	13	545	0.393132271	0.440190498	0.748626374	Q8IUK5:PLXDC1
GO:0045944	positive regulation of transcription from RNA polymerase II promoter	biological_process	1	56	14	545	0.431036654	0.480236867	0.695153061	Q9Y4C1:KDM3A
GO:0008360	regulation of cell shape	biological_process	1	56	14	545	0.431036654	0.480236867	0.695153061	Q9NRY4:ARHGAP35
GO:0000139	Golgi membrane	cellular_component	2	56	24	545	0.456157064	0.504469265	0.811011905	O94985:CLSTN1; P49641:MAN2A2
GO:0005783	endoplasmic reticulum	cellular_component	2	56	24	545	0.456157064	0.504469265	0.811011905	Q9UKM7:MAN1B1; Q9H497:TOR3A
GO:0000165	MAPK cascade	biological_process	2	56	24	545	0.456157064	0.504469265	0.811011905	P11277:SPTB; P13521:SCG2
GO:0043066	negative regulation of apoptotic process	biological_process	1	56	15	545	0.467705562	0.514705385	0.648809524	P49747:COMP
GO:0005200	structural constituent of cytoskeleton	molecular_function	1	56	15	545	0.467705562	0.514705385	0.648809524	P11277:SPTB
GO:0042802	identical protein binding	molecular_function	2	56	25	545	0.484420825	0.531796945	0.778571429	Q06481:APLP2; P39060:COL18A1
GO:0008284	positive regulation of cell proliferation	biological_process	1	56	16	545	0.502990737	0.545514109	0.608258929	P39060:COL18A1
GO:0007264	small GTPase mediated signal transduction	biological_process	1	56	16	545	0.502990737	0.545514109	0.608258929	Q9NRY4:ARHGAP35
GO:0003779	actin binding	molecular_function	1	56	16	545	0.502990737	0.545514109	0.608258929	P11277:SPTB
GO:0051015	actin filament binding	molecular_function	1	56	16	545	0.502990737	0.545514109	0.608258929	P11277:SPTB
GO:0008283	cell proliferation	biological_process	1	56	16	545	0.502990737	0.545514109	0.608258929	P36955:SERPINF1
GO:0042470	melanosome	cellular_component	2	56	26	545	0.512011077	0.553958972	0.748626374	P40967:PMEL; P36955:SERPINF1
GO:0022625	cytosolic large ribosomal subunit	cellular_component	1	56	17	545	0.536786242	0.579367843	0.572478992	P30050:RPL12
GO:0015031	protein transport	biological_process	1	56	18	545	0.569021586	0.612687511	0.540674603	P31150:GDI1
GO:0005794	Golgi apparatus	cellular_component	3	56	39	545	0.585603619	0.629033553	0.748626374	P40967:PMEL; P31150:GDI1; Q9UKM7:MAN1B1
GO:0044267	cellular protein metabolic process	biological_process	1	56	19	545	0.599655776	0.642590557	0.512218045	P35858:IGFALS
GO:0006457	protein folding	biological_process	1	56	20	545	0.628672192	0.67208051	0.486607143	Q6ZRP7:QSOX2
GO:0009986	cell surface	cellular_component	3	56	43	545	0.66695267	0.711310567	0.678986711	O94985:CLSTN1; P11277:SPTB; Q6EMK4:VASN
GO:0070062	extracellular exosome	cellular_component	32	56	334	545	0.702890902	0.747862594	0.932420873	O94985:CLSTN1; Q9NQ79:CRTAC1; Q06481:APLP2; P12109:COL6A1; P35858:IGFALS; Q9Y6R7:FCGBP; P49747:COMP; P02765:AHSG; P05546:SERPIND1; P49913:CAMP; Q15485:FCN2; P07357:C8A; O75339:CILP; Q07507:DPT; P39060:COL18A1; P54108:CRISP3; P02747:C1QC; P00739:HPR; Q03591:CFHR1; Q96PD5:PGLYRP2; Q9UGM5:FETUB; P29622:SERPINA4; Q14624:ITIH4; Q9H497:TOR3A; Q6UX71:PLXDC2; P30050:RPL12; P36955:SERPINF1; P80108:GPLD1; …
GO:0005739	mitochondrion	cellular_component	1	56	23	545	0.706125607	0.749528127	0.423136646	Q6EMK4:VASN
GO:0043209	myelin sheath	cellular_component	1	56	24	545	0.72885002	0.764611353	0.405505952	P31150:GDI1
GO:0003735	structural constituent of ribosome	molecular_function	1	56	24	545	0.72885002	0.764611353	0.405505952	P30050:RPL12
GO:0006364	rRNA processing	biological_process	1	56	24	545	0.72885002	0.764611353	0.405505952	P30050:RPL12
GO:0006614	SRP-dependent cotranslational protein targeting to membrane	biological_process	1	56	24	545	0.72885002	0.764611353	0.405505952	P30050:RPL12
GO:0043231	intracellular membrane-bounded organelle	cellular_component	1	56	24	545	0.72885002	0.764611353	0.405505952	P80108:GPLD1
GO:0006412	translation	biological_process	1	56	25	545	0.750104733	0.783248895	0.389285714	P30050:RPL12
GO:0019083	viral transcription	biological_process	1	56	25	545	0.750104733	0.783248895	0.389285714	P30050:RPL12
GO:0005525	GTP binding	molecular_function	1	56	26	545	0.769945871	0.800244666	0.374313187	Q9NRY4:ARHGAP35
GO:0000184	nuclear-transcribed mRNA catabolic process, nonsense-mediated decay	biological_process	1	56	26	545	0.769945871	0.800244666	0.374313187	P30050:RPL12
GO:0003677	DNA binding	molecular_function	2	56	38	545	0.773561459	0.802145716	0.512218045	Q06481:APLP2; Q9NRY4:ARHGAP35
GO:0005730	nucleolus	cellular_component	1	56	30	545	0.83641364	0.8633327	0.324404762	P30050:RPL12
GO:0006413	translational initiation	biological_process	1	56	30	545	0.83641364	0.8633327	0.324404762	P30050:RPL12
GO:0007165	signal transduction	biological_process	2	56	43	545	0.843336798	0.868482161	0.452657807	P35858:IGFALS; P31150:GDI1
GO:0005524	ATP binding	molecular_function	1	56	35	545	0.895289818	0.917774266	0.278061224	Q9H497:TOR3A
GO:0048471	perinuclear region of cytoplasm	cellular_component	1	56	35	545	0.895289818	0.917774266	0.278061224	P36955:SERPINF1
GO:0005887	integral component of plasma membrane	cellular_component	1	56	40	545	0.934235073	0.955516055	0.243303571	P40967:PMEL
GO:0005737	cytoplasm	cellular_component	11	56	165	545	0.956494547	0.976059208	0.648809524	Q9BUN1:MENT; Q9BSQ5:CCM2; Q9Y4C1:KDM3A; Q12889:OVGP1; P31150:GDI1; Q9NRY4:ARHGAP35; P11277:SPTB; Q8IUK5:PLXDC1; P60510:PPP4C; P80108:GPLD1; Q9BXN1:ASPN
GO:0098641	cadherin binding involved in cell-cell adhesion	molecular_function	1	56	49	545	0.972659144	0.990303755	0.19861516	Q6EMK4:VASN
GO:0005886	plasma membrane	cellular_component	8	56	140	545	0.975686442	0.99113849	0.556122449	Q06481:APLP2; P40967:PMEL; Q14624:ITIH4; Q9NRY4:ARHGAP35; Q6ZRP7:QSOX2; Q8IUK5:PLXDC1; P60510:PPP4C; Q6EMK4:VASN
GO:0005654	nucleoplasm	cellular_component	4	56	94	545	0.97984048	0.992817381	0.414133739	P35858:IGFALS; Q9BUN1:MENT; Q9Y4C1:KDM3A; P60510:PPP4C
GO:0005913	cell-cell adherens junction	cellular_component	1	56	53	545	0.981761508	0.992817381	0.183625337	Q6EMK4:VASN
GO:0005925	focal adhesion	cellular_component	1	56	70	545	0.997010069	0.999940591	0.139030612	P30050:RPL12
GO:0016020	membrane	cellular_component	7	56	160	545	0.998349846	0.999940591	0.42578125	Q06481:APLP2; P12109:COL6A1; Q9Y4C1:KDM3A; P07357:C8A; Q96PD5:PGLYRP2; Q9UKM7:MAN1B1; P30050:RPL12
GO:0005634	nucleus	cellular_component	5	56	139	545	0.998937272	0.999940591	0.350077081	O94985:CLSTN1; Q06481:APLP2; Q9Y4C1:KDM3A; Q9NRY4:ARHGAP35; P60510:PPP4C
GO:0044822	poly(A) RNA binding	molecular_function	1	56	100	545	0.999909266	0.999940591	0.097321429	P30050:RPL12
GO:0005829	cytosol	cellular_component	6	56	179	545	0.999940591	0.999940591	0.326217079	Q96KN2:CNDP1; Q12889:OVGP1; P31150:GDI1; Q9NRY4:ARHGAP35; P11277:SPTB; P30050:RPL12
