# Supplementary material for: Proteomic profiling of plasma exosomes from patients with B-cell acute lymphoblastic leukemia
Source: Sci Rep. 2022 Jul 13;12:11975. doi: 10.1038/s41598-022-16282-4 (PMC9279438; doi:10.1038/s41598-022-16282-4)
Supplement: Supplementary file 5 — Supplementary Information 5. [file 41598_2022_16282_MOESM5_ESM.xls]

Supplementary Table S4. Detailed information of GO enrichment terms of all DEPs in patients with B-ALL compared with those in healthy individuals
id	term	category	ListHits	ListTotal	PopHits	PopTotal	pval	padj	Enrichment_score	Protein_Gene
GO:0016805	dipeptidase activity	molecular_function	1	201	1	545	0	0	2.711442786	Q96KN2:CNDP1
GO:0032268	regulation of cellular protein metabolic process	biological_process	1	201	1	545	0	0	2.711442786	Q96KN2:CNDP1
GO:0070573	metallodipeptidase activity	molecular_function	1	201	1	545	0	0	2.711442786	Q96KN2:CNDP1
GO:0090168	Golgi reassembly	biological_process	1	201	1	545	0	0	2.711442786	P63104:YWHAZ
GO:1900740	positive regulation of protein insertion into mitochondrial membrane involved in apoptotic signaling pathway	biological_process	6	201	6	545	0	0	2.711442786	P63104:YWHAZ; P62258:YWHAE; Q04917:YWHAH; P27348:YWHAQ; P31946:YWHAB; P61981:YWHAG
GO:0042988	X11-like protein binding	molecular_function	1	201	1	545	0	0	2.711442786	O94985:CLSTN1
GO:0045211	postsynaptic membrane	cellular_component	1	201	1	545	0	0	2.711442786	O94985:CLSTN1
GO:0050806	positive regulation of synaptic transmission	biological_process	1	201	1	545	0	0	2.711442786	O94985:CLSTN1
GO:0000079	regulation of cyclin-dependent protein serine/threonine kinase activity	biological_process	1	201	1	545	0	0	2.711442786	Q9P287:BCCIP
GO:0019207	kinase regulator activity	molecular_function	1	201	1	545	0	0	2.711442786	Q9P287:BCCIP
GO:0019908	nuclear cyclin-dependent protein kinase holoenzyme complex	cellular_component	1	201	1	545	0	0	2.711442786	Q9P287:BCCIP
GO:0061101	neuroendocrine cell differentiation	biological_process	1	201	1	545	0	0	2.711442786	Q9P287:BCCIP
GO:0021772	olfactory bulb development	biological_process	1	201	1	545	0	0	2.711442786	Q9NQ79:CRTAC1
GO:1900121	negative regulation of receptor binding	biological_process	1	201	1	545	0	0	2.711442786	Q9NQ79:CRTAC1
GO:0003407	neural retina development	biological_process	1	201	1	545	0	0	2.711442786	P23634:ATP2B4
GO:0005388	calcium-transporting ATPase activity	molecular_function	1	201	1	545	0	0	2.711442786	P23634:ATP2B4
GO:0010751	negative regulation of nitric oxide mediated signal transduction	biological_process	1	201	1	545	0	0	2.711442786	P23634:ATP2B4
GO:0030317	flagellated sperm motility	biological_process	1	201	1	545	0	0	2.711442786	P23634:ATP2B4
GO:0030346	protein phosphatase 2B binding	molecular_function	1	201	1	545	0	0	2.711442786	P23634:ATP2B4
GO:0033138	positive regulation of peptidyl-serine phosphorylation	biological_process	2	201	2	545	0	0	2.711442786	P23634:ATP2B4; P14317:HCLS1
GO:0036126	sperm flagellum	cellular_component	1	201	1	545	0	0	2.711442786	P23634:ATP2B4
GO:0036487	nitric-oxide synthase inhibitor activity	molecular_function	1	201	1	545	0	0	2.711442786	P23634:ATP2B4
GO:0045019	negative regulation of nitric oxide biosynthetic process	biological_process	1	201	1	545	0	0	2.711442786	P23634:ATP2B4
GO:0050998	nitric-oxide synthase binding	molecular_function	1	201	1	545	0	0	2.711442786	P23634:ATP2B4
GO:0051001	negative regulation of nitric-oxide synthase activity	biological_process	1	201	1	545	0	0	2.711442786	P23634:ATP2B4
GO:0051599	response to hydrostatic pressure	biological_process	2	201	2	545	0	0	2.711442786	P23634:ATP2B4; P39060:COL18A1
GO:0070885	negative regulation of calcineurin-NFAT signaling cascade	biological_process	1	201	1	545	0	0	2.711442786	P23634:ATP2B4
GO:0071872	cellular response to epinephrine stimulus	biological_process	1	201	1	545	0	0	2.711442786	P23634:ATP2B4
GO:0097110	scaffold protein binding	molecular_function	1	201	1	545	0	0	2.711442786	P23634:ATP2B4
GO:0097228	sperm principal piece	cellular_component	1	201	1	545	0	0	2.711442786	P23634:ATP2B4
GO:0097553	calcium ion transmembrane import into cytosol	biological_process	1	201	1	545	0	0	2.711442786	P23634:ATP2B4
GO:0098703	calcium ion import across plasma membrane	biological_process	1	201	1	545	0	0	2.711442786	P23634:ATP2B4
GO:0098736	negative regulation of the force of heart contraction	biological_process	1	201	1	545	0	0	2.711442786	P23634:ATP2B4
GO:1900082	negative regulation of arginine catabolic process	biological_process	1	201	1	545	0	0	2.711442786	P23634:ATP2B4
GO:1901205	negative regulation of adrenergic receptor signaling pathway involved in heart process	biological_process	1	201	1	545	0	0	2.711442786	P23634:ATP2B4
GO:1901660	calcium ion export	biological_process	1	201	1	545	0	0	2.711442786	P23634:ATP2B4
GO:1902083	negative regulation of peptidyl-cysteine S-nitrosylation	biological_process	1	201	1	545	0	0	2.711442786	P23634:ATP2B4
GO:1902305	regulation of sodium ion transmembrane transport	biological_process	1	201	1	545	0	0	2.711442786	P23634:ATP2B4
GO:1902806	regulation of cell cycle G1/S phase transition	biological_process	1	201	1	545	0	0	2.711442786	P23634:ATP2B4
GO:1903243	negative regulation of cardiac muscle hypertrophy in response to stress	biological_process	1	201	1	545	0	0	2.711442786	P23634:ATP2B4
GO:1903249	negative regulation of citrulline biosynthetic process	biological_process	1	201	1	545	0	0	2.711442786	P23634:ATP2B4
GO:2000481	positive regulation of cAMP-dependent protein kinase activity	biological_process	1	201	1	545	0	0	2.711442786	P23634:ATP2B4
GO:0004113	2',3'-cyclic-nucleotide 3'-phosphodiesterase activity	molecular_function	1	201	1	545	0	0	2.711442786	P09543:CNP
GO:0005743	mitochondrial inner membrane	cellular_component	1	201	1	545	0	0	2.711442786	P09543:CNP
GO:0009214	cyclic nucleotide catabolic process	biological_process	1	201	1	545	0	0	2.711442786	P09543:CNP
GO:0009636	response to toxic substance	biological_process	2	201	2	545	0	0	2.711442786	P09543:CNP; P07948:LYN
GO:0021762	substantia nigra development	biological_process	6	201	6	545	0	0	2.711442786	P09543:CNP; P62258:YWHAE; Q04917:YWHAH; P80723:BASP1; Q9HAV0:GNB4; P27348:YWHAQ
GO:0030551	cyclic nucleotide binding	molecular_function	1	201	1	545	0	0	2.711442786	P09543:CNP
GO:0030900	forebrain development	biological_process	2	201	2	545	0	0	2.711442786	P09543:CNP; Q9NRY4:ARHGAP35
GO:0035748	myelin sheath abaxonal region	cellular_component	1	201	1	545	0	0	2.711442786	P09543:CNP
GO:0035749	myelin sheath adaxonal region	cellular_component	2	201	2	545	0	0	2.711442786	P09543:CNP; Q12846:STX4
GO:0046902	regulation of mitochondrial membrane permeability	biological_process	1	201	1	545	0	0	2.711442786	P09543:CNP
GO:0003064	regulation of heart rate by hormone	biological_process	1	201	1	545	0	0	2.711442786	P62258:YWHAE
GO:0043154	negative regulation of cysteine-type endopeptidase activity involved in apoptotic process	biological_process	1	201	1	545	0	0	2.711442786	P62258:YWHAE
GO:0050815	phosphoserine binding	molecular_function	2	201	2	545	0	0	2.711442786	P62258:YWHAE; P31946:YWHAB
GO:0060306	regulation of membrane repolarization	biological_process	1	201	1	545	0	0	2.711442786	P62258:YWHAE
GO:1902309	negative regulation of peptidyl-serine dephosphorylation	biological_process	1	201	1	545	0	0	2.711442786	P62258:YWHAE
GO:0000775	chromosome, centromeric region	cellular_component	2	201	2	545	0	0	2.711442786	Q13185:CBX3; P30153:PPP2R1A
GO:0000779	condensed chromosome, centromeric region	cellular_component	1	201	1	545	0	0	2.711442786	Q13185:CBX3
GO:0000784	nuclear chromosome, telomeric region	cellular_component	15	201	15	545	0	0	2.711442786	Q13185:CBX3; P62805:HIST1H4A; P62805:HIST1H4B; P62805:HIST1H4C; P62805:HIST1H4D; P62805:HIST1H4E; P62805:HIST1H4F; P62805:HIST1H4H; P62805:HIST1H4I; P62805:HIST1H4J; P62805:HIST1H4K; P62805:HIST1H4L; P62805:HIST2H4A; P62805:HIST2H4B; P62805:HIST4H4
GO:0005637	nuclear inner membrane	cellular_component	2	201	2	545	0	0	2.711442786	Q13185:CBX3; P43243:MATR3
GO:0005819	spindle	cellular_component	3	201	3	545	0	0	2.711442786	Q13185:CBX3; P09496:CLTA; Q14203:DCTN1
GO:0006338	chromatin remodeling	biological_process	2	201	2	545	0	0	2.711442786	Q13185:CBX3; Q09028:RBBP4
GO:0016569	covalent chromatin modification	biological_process	3	201	3	545	0	0	2.711442786	Q13185:CBX3; P82970:HMGN5; Q9BTT0:ANP32E
GO:0031618	nuclear pericentric heterochromatin	cellular_component	1	201	1	545	0	0	2.711442786	Q13185:CBX3
GO:0035985	senescence-associated heterochromatin focus	cellular_component	1	201	1	545	0	0	2.711442786	Q13185:CBX3
GO:0048511	rhythmic process	biological_process	1	201	1	545	0	0	2.711442786	Q13185:CBX3
GO:0071549	cellular response to dexamethasone stimulus	biological_process	3	201	3	545	0	0	2.711442786	Q13185:CBX3; Q00839:HNRNPU; P36955:SERPINF1
GO:1990226	histone methyltransferase binding	molecular_function	2	201	2	545	0	0	2.711442786	Q13185:CBX3; P08238:HSP90AB1
GO:0005545	1-phosphatidylinositol binding	molecular_function	1	201	1	545	0	0	2.711442786	P11171:EPB41
GO:0008015	blood circulation	biological_process	1	201	1	545	0	0	2.711442786	P11171:EPB41
GO:0009898	cytoplasmic side of plasma membrane	cellular_component	1	201	1	545	0	0	2.711442786	P11171:EPB41
GO:0030507	spectrin binding	molecular_function	2	201	2	545	0	0	2.711442786	P11171:EPB41; Q13561:DCTN2
GO:0001944	vasculature development	biological_process	1	201	1	545	0	0	2.711442786	Q92688:ANP32B
GO:0021591	ventricular system development	biological_process	1	201	1	545	0	0	2.711442786	Q92688:ANP32B
GO:0042393	histone binding	molecular_function	17	201	17	545	0	0	2.711442786	Q92688:ANP32B; P62805:HIST1H4A; P62805:HIST1H4B; P62805:HIST1H4C; P62805:HIST1H4D; P62805:HIST1H4E; P62805:HIST1H4F; P62805:HIST1H4H; P62805:HIST1H4I; P62805:HIST1H4J; P62805:HIST1H4K; P62805:HIST1H4L; P62805:HIST2H4A; P62805:HIST2H4B; P62805:HIST4H4; Q09028:RBBP4; Q9BTT0:ANP32E
GO:0043486	histone exchange	biological_process	3	201	3	545	0	0	2.711442786	Q92688:ANP32B; P49321:NASP; Q9BTT0:ANP32E
GO:0045596	negative regulation of cell differentiation	biological_process	1	201	1	545	0	0	2.711442786	Q92688:ANP32B
GO:0046827	positive regulation of protein export from nucleus	biological_process	1	201	1	545	0	0	2.711442786	Q92688:ANP32B
GO:0048839	inner ear development	biological_process	2	201	2	545	0	0	2.711442786	Q92688:ANP32B; Q9BSQ5:CCM2
GO:0005159	insulin-like growth factor receptor binding	molecular_function	2	201	2	545	0	0	2.711442786	Q04917:YWHAH; P61981:YWHAG
GO:0006713	glucocorticoid catabolic process	biological_process	1	201	1	545	0	0	2.711442786	Q04917:YWHAH
GO:0017080	sodium channel regulator activity	molecular_function	2	201	2	545	0	0	2.711442786	Q04917:YWHAH; P80108:GPLD1
GO:0035259	glucocorticoid receptor binding	molecular_function	1	201	1	545	0	0	2.711442786	Q04917:YWHAH
GO:0042921	glucocorticoid receptor signaling pathway	biological_process	1	201	1	545	0	0	2.711442786	Q04917:YWHAH
GO:0045664	regulation of neuron differentiation	biological_process	2	201	2	545	0	0	2.711442786	Q04917:YWHAH; P61981:YWHAG
GO:0050774	negative regulation of dendrite morphogenesis	biological_process	1	201	1	545	0	0	2.711442786	Q04917:YWHAH
GO:2000649	regulation of sodium ion transmembrane transporter activity	biological_process	1	201	1	545	0	0	2.711442786	Q04917:YWHAH
GO:0009617	response to bacterium	biological_process	1	201	1	545	0	0	2.711442786	Q08722:CD47
GO:0022409	positive regulation of cell-cell adhesion	biological_process	1	201	1	545	0	0	2.711442786	Q08722:CD47
GO:0050729	positive regulation of inflammatory response	biological_process	1	201	1	545	0	0	2.711442786	Q08722:CD47
GO:0070053	thrombospondin receptor activity	molecular_function	1	201	1	545	0	0	2.711442786	Q08722:CD47
GO:0071230	cellular response to amino acid stimulus	biological_process	1	201	1	545	0	0	2.711442786	P12109:COL6A1
GO:0000177	cytoplasmic exosome (RNase complex)	cellular_component	1	201	1	545	0	0	2.711442786	Q9Y2V2:CARHSP1
GO:0003730	mRNA 3'-UTR binding	molecular_function	2	201	2	545	0	0	2.711442786	Q9Y2V2:CARHSP1; P07910:HNRNPC
GO:0043186	P granule	cellular_component	1	201	1	545	0	0	2.711442786	Q9Y2V2:CARHSP1
GO:0005520	insulin-like growth factor binding	molecular_function	1	201	1	545	0	0	2.711442786	P35858:IGFALS
GO:0042567	insulin-like growth factor ternary complex	cellular_component	1	201	1	545	0	0	2.711442786	P35858:IGFALS
GO:0006695	cholesterol biosynthetic process	biological_process	1	201	1	545	0	0	2.711442786	Q6Q788:APOA5
GO:0010873	positive regulation of cholesterol esterification	biological_process	1	201	1	545	0	0	2.711442786	Q6Q788:APOA5
GO:0017127	cholesterol transporter activity	molecular_function	1	201	1	545	0	0	2.711442786	Q6Q788:APOA5
GO:0030300	regulation of intestinal cholesterol absorption	biological_process	1	201	1	545	0	0	2.711442786	Q6Q788:APOA5
GO:0031102	neuron projection regeneration	biological_process	1	201	1	545	0	0	2.711442786	Q6Q788:APOA5
GO:0031210	phosphatidylcholine binding	molecular_function	1	201	1	545	0	0	2.711442786	Q6Q788:APOA5
GO:0035473	lipase binding	molecular_function	1	201	1	545	0	0	2.711442786	Q6Q788:APOA5
GO:0046470	phosphatidylcholine metabolic process	biological_process	2	201	2	545	0	0	2.711442786	Q6Q788:APOA5; P80108:GPLD1
GO:0048260	positive regulation of receptor-mediated endocytosis	biological_process	1	201	1	545	0	0	2.711442786	Q6Q788:APOA5
GO:0050996	positive regulation of lipid catabolic process	biological_process	1	201	1	545	0	0	2.711442786	Q6Q788:APOA5
GO:0055090	acylglycerol homeostasis	biological_process	1	201	1	545	0	0	2.711442786	Q6Q788:APOA5
GO:0060228	phosphatidylcholine-sterol O-acyltransferase activator activity	molecular_function	1	201	1	545	0	0	2.711442786	Q6Q788:APOA5
GO:0060229	lipase activator activity	molecular_function	1	201	1	545	0	0	2.711442786	Q6Q788:APOA5
GO:0035374	chondroitin sulfate binding	molecular_function	1	201	1	545	0	0	2.711442786	Q9UHX3:ADGRE2
GO:0071621	granulocyte chemotaxis	biological_process	1	201	1	545	0	0	2.711442786	Q9UHX3:ADGRE2
GO:0007356	thorax and anterior abdomen determination	biological_process	1	201	1	545	0	0	2.711442786	P80723:BASP1
GO:0008406	gonad development	biological_process	1	201	1	545	0	0	2.711442786	P80723:BASP1
GO:0044212	transcription regulatory region DNA binding	molecular_function	2	201	2	545	0	0	2.711442786	P80723:BASP1; P26583:HMGB2
GO:0060231	mesenchymal to epithelial transition	biological_process	1	201	1	545	0	0	2.711442786	P80723:BASP1
GO:0060421	positive regulation of heart growth	biological_process	1	201	1	545	0	0	2.711442786	P80723:BASP1
GO:0060539	diaphragm development	biological_process	1	201	1	545	0	0	2.711442786	P80723:BASP1
GO:0072075	metanephric mesenchyme development	biological_process	1	201	1	545	0	0	2.711442786	P80723:BASP1
GO:0072112	glomerular visceral epithelial cell differentiation	biological_process	1	201	1	545	0	0	2.711442786	P80723:BASP1
GO:2001076	positive regulation of metanephric ureteric bud development	biological_process	1	201	1	545	0	0	2.711442786	P80723:BASP1
GO:0000045	autophagosome assembly	biological_process	1	201	1	545	0	0	2.711442786	Q9NT62:ATG3
GO:0000153	cytoplasmic ubiquitin ligase complex	cellular_component	1	201	1	545	0	0	2.711442786	Q9NT62:ATG3
GO:0000422	mitophagy	biological_process	1	201	1	545	0	0	2.711442786	Q9NT62:ATG3
GO:0006612	protein targeting to membrane	biological_process	1	201	1	545	0	0	2.711442786	Q9NT62:ATG3
GO:0016874	ligase activity	molecular_function	1	201	1	545	0	0	2.711442786	Q9NT62:ATG3
GO:0019776	Atg8 ligase activity	molecular_function	1	201	1	545	0	0	2.711442786	Q9NT62:ATG3
GO:0019777	Atg12 transferase activity	molecular_function	1	201	1	545	0	0	2.711442786	Q9NT62:ATG3
GO:0019787	ubiquitin-like protein transferase activity	molecular_function	1	201	1	545	0	0	2.711442786	Q9NT62:ATG3
GO:0043653	mitochondrial fragmentation involved in apoptotic process	biological_process	1	201	1	545	0	0	2.711442786	Q9NT62:ATG3
GO:0044804	nucleophagy	biological_process	1	201	1	545	0	0	2.711442786	Q9NT62:ATG3
GO:0050765	negative regulation of phagocytosis	biological_process	1	201	1	545	0	0	2.711442786	Q9NT62:ATG3
GO:1902017	regulation of cilium assembly	biological_process	1	201	1	545	0	0	2.711442786	Q9NT62:ATG3
GO:0000340	RNA 7-methylguanosine cap binding	molecular_function	1	201	1	545	0	0	2.711442786	Q7L576:CYFIP1
GO:0005845	mRNA cap binding complex	cellular_component	1	201	1	545	0	0	2.711442786	Q7L576:CYFIP1
GO:0030032	lamellipodium assembly	biological_process	1	201	1	545	0	0	2.711442786	Q7L576:CYFIP1
GO:0032433	filopodium tip	cellular_component	1	201	1	545	0	0	2.711442786	Q7L576:CYFIP1
GO:0044294	dendritic growth cone	cellular_component	1	201	1	545	0	0	2.711442786	Q7L576:CYFIP1
GO:0044295	axonal growth cone	cellular_component	1	201	1	545	0	0	2.711442786	Q7L576:CYFIP1
GO:0048675	axon extension	biological_process	1	201	1	545	0	0	2.711442786	Q7L576:CYFIP1
GO:0051602	response to electrical stimulus	biological_process	1	201	1	545	0	0	2.711442786	Q7L576:CYFIP1
GO:1900029	positive regulation of ruffle assembly	biological_process	2	201	2	545	0	0	2.711442786	Q7L576:CYFIP1; P07737:PFN1
GO:0006284	base-excision repair	biological_process	1	201	1	545	0	0	2.711442786	Q7Z6Z7:HUWE1
GO:0003676	nucleic acid binding	molecular_function	2	201	2	545	0	0	2.711442786	Q9H223:EHD4; Q9UKV3:ACIN1
GO:0006907	pinocytosis	biological_process	2	201	2	545	0	0	2.711442786	Q9H223:EHD4; P02765:AHSG
GO:0030100	regulation of endocytosis	biological_process	3	201	3	545	0	0	2.711442786	Q9H223:EHD4; Q9UNF0:PACSIN2; P51148:RAB5C
GO:0031901	early endosome membrane	cellular_component	2	201	2	545	0	0	2.711442786	Q9H223:EHD4; P51148:RAB5C
GO:0071363	cellular response to growth factor stimulus	biological_process	2	201	2	545	0	0	2.711442786	Q9H223:EHD4; P07737:PFN1
GO:0031369	translation initiation factor binding	molecular_function	1	201	1	545	0	0	2.711442786	B5ME19:EIF3CL
GO:0001106	RNA polymerase II transcription corepressor activity	molecular_function	1	201	1	545	0	0	2.711442786	P51858:HDGF
GO:0001222	transcription corepressor binding	molecular_function	1	201	1	545	0	0	2.711442786	P51858:HDGF
GO:0017053	transcriptional repressor complex	cellular_component	2	201	2	545	0	0	2.711442786	P51858:HDGF; P31946:YWHAB
GO:0001885	endothelial cell development	biological_process	1	201	1	545	0	0	2.711442786	Q9BSQ5:CCM2
GO:0045216	cell-cell junction organization	biological_process	1	201	1	545	0	0	2.711442786	Q9BSQ5:CCM2
GO:0060837	blood vessel endothelial cell differentiation	biological_process	1	201	1	545	0	0	2.711442786	Q9BSQ5:CCM2
GO:0061154	endothelial tube morphogenesis	biological_process	1	201	1	545	0	0	2.711442786	Q9BSQ5:CCM2
GO:0001824	blastocyst development	biological_process	1	201	1	545	0	0	2.711442786	P49321:NASP
GO:0006335	DNA replication-dependent nucleosome assembly	biological_process	16	201	16	545	0	0	2.711442786	P49321:NASP; P62805:HIST1H4A; P62805:HIST1H4B; P62805:HIST1H4C; P62805:HIST1H4D; P62805:HIST1H4E; P62805:HIST1H4F; P62805:HIST1H4H; P62805:HIST1H4I; P62805:HIST1H4J; P62805:HIST1H4K; P62805:HIST1H4L; P62805:HIST2H4A; P62805:HIST2H4B; P62805:HIST4H4; Q09028:RBBP4
GO:0006336	DNA replication-independent nucleosome assembly	biological_process	16	201	16	545	0	0	2.711442786	P49321:NASP; P62805:HIST1H4A; P62805:HIST1H4B; P62805:HIST1H4C; P62805:HIST1H4D; P62805:HIST1H4E; P62805:HIST1H4F; P62805:HIST1H4H; P62805:HIST1H4I; P62805:HIST1H4J; P62805:HIST1H4K; P62805:HIST1H4L; P62805:HIST2H4A; P62805:HIST2H4B; P62805:HIST4H4; Q09028:RBBP4
GO:0008584	male gonad development	biological_process	2	201	2	545	0	0	2.711442786	P49321:NASP; P26583:HMGB2
GO:0033574	response to testosterone	biological_process	1	201	1	545	0	0	2.711442786	P49321:NASP
GO:0051879	Hsp90 protein binding	molecular_function	1	201	1	545	0	0	2.711442786	P49321:NASP
GO:0031647	regulation of protein stability	biological_process	2	201	2	545	0	0	2.711442786	P60033:CD81; P11142:HSPA8
GO:0043128	positive regulation of 1-phosphatidylinositol 4-kinase activity	biological_process	1	201	1	545	0	0	2.711442786	P60033:CD81
GO:0046718	viral entry into host cell	biological_process	1	201	1	545	0	0	2.711442786	P60033:CD81
GO:0046813	receptor-mediated virion attachment to host cell	biological_process	1	201	1	545	0	0	2.711442786	P60033:CD81
GO:0050776	regulation of immune response	biological_process	3	201	3	545	0	0	2.711442786	P60033:CD81; Q8NHL6:LILRB1; P13612:ITGA4
GO:0061462	protein localization to lysosome	biological_process	1	201	1	545	0	0	2.711442786	P60033:CD81
GO:0071404	cellular response to low-density lipoprotein particle stimulus	biological_process	2	201	2	545	0	0	2.711442786	P60033:CD81; P30273:FCER1G
GO:1904352	positive regulation of protein catabolic process in the vacuole	biological_process	1	201	1	545	0	0	2.711442786	P60033:CD81
GO:1990459	transferrin receptor binding	molecular_function	1	201	1	545	0	0	2.711442786	P60033:CD81
GO:2000145	regulation of cell motility	biological_process	1	201	1	545	0	0	2.711442786	P60033:CD81
GO:0000159	protein phosphatase type 2A complex	cellular_component	1	201	1	545	0	0	2.711442786	P30153:PPP2R1A
GO:0000188	inactivation of MAPK activity	biological_process	1	201	1	545	0	0	2.711442786	P30153:PPP2R1A
GO:0007084	mitotic nuclear envelope reassembly	biological_process	2	201	2	545	0	0	2.711442786	P30153:PPP2R1A; O75531:BANF1
GO:0007143	female meiotic division	biological_process	1	201	1	545	0	0	2.711442786	P30153:PPP2R1A
GO:0019888	protein phosphatase regulator activity	molecular_function	1	201	1	545	0	0	2.711442786	P30153:PPP2R1A
GO:0019932	second-messenger-mediated signaling	biological_process	1	201	1	545	0	0	2.711442786	P30153:PPP2R1A
GO:0030111	regulation of Wnt signaling pathway	biological_process	1	201	1	545	0	0	2.711442786	P30153:PPP2R1A
GO:0040008	regulation of growth	biological_process	1	201	1	545	0	0	2.711442786	P30153:PPP2R1A
GO:0042518	negative regulation of tyrosine phosphorylation of Stat3 protein	biological_process	1	201	1	545	0	0	2.711442786	P30153:PPP2R1A
GO:0051232	meiotic spindle elongation	biological_process	1	201	1	545	0	0	2.711442786	P30153:PPP2R1A
GO:0051306	mitotic sister chromatid separation	biological_process	1	201	1	545	0	0	2.711442786	P30153:PPP2R1A
GO:0051754	meiotic sister chromatid cohesion, centromeric	biological_process	1	201	1	545	0	0	2.711442786	P30153:PPP2R1A
GO:0070262	peptidyl-serine dephosphorylation	biological_process	1	201	1	545	0	0	2.711442786	P30153:PPP2R1A
GO:1903538	regulation of meiotic cell cycle process involved in oocyte maturation	biological_process	1	201	1	545	0	0	2.711442786	P30153:PPP2R1A
GO:2001241	positive regulation of extrinsic apoptotic signaling pathway in absence of ligand	biological_process	1	201	1	545	0	0	2.711442786	P30153:PPP2R1A
GO:0006396	RNA processing	biological_process	1	201	1	545	0	0	2.711442786	Q00839:HNRNPU
GO:0010467	gene expression	biological_process	2	201	2	545	0	0	2.711442786	Q00839:HNRNPU; P07910:HNRNPC
GO:0032211	negative regulation of telomere maintenance via telomerase	biological_process	2	201	2	545	0	0	2.711442786	Q00839:HNRNPU; P07910:HNRNPC
GO:0032922	circadian regulation of gene expression	biological_process	1	201	1	545	0	0	2.711442786	Q00839:HNRNPU
GO:0034046	poly(G) binding	molecular_function	1	201	1	545	0	0	2.711442786	Q00839:HNRNPU
GO:0035326	enhancer binding	molecular_function	1	201	1	545	0	0	2.711442786	Q00839:HNRNPU
GO:0043021	ribonucleoprotein complex binding	molecular_function	1	201	1	545	0	0	2.711442786	Q00839:HNRNPU
GO:0055013	cardiac muscle cell development	biological_process	1	201	1	545	0	0	2.711442786	Q00839:HNRNPU
GO:0070034	telomerase RNA binding	molecular_function	2	201	2	545	0	0	2.711442786	Q00839:HNRNPU; P07910:HNRNPC
GO:0070934	CRD-mediated mRNA stabilization	biological_process	1	201	1	545	0	0	2.711442786	Q00839:HNRNPU
GO:0070937	CRD-mediated mRNA stability complex	cellular_component	1	201	1	545	0	0	2.711442786	Q00839:HNRNPU
GO:2000373	positive regulation of DNA topoisomerase (ATP-hydrolyzing) activity	biological_process	1	201	1	545	0	0	2.711442786	Q00839:HNRNPU
GO:0001562	response to protozoan	biological_process	1	201	1	545	0	0	2.711442786	P16150:SPN
GO:0001808	negative regulation of type IV hypersensitivity	biological_process	1	201	1	545	0	0	2.711442786	P16150:SPN
GO:0042130	negative regulation of T cell proliferation	biological_process	2	201	2	545	0	0	2.711442786	P16150:SPN; Q8NHL6:LILRB1
GO:0050688	regulation of defense response to virus	biological_process	1	201	1	545	0	0	2.711442786	P16150:SPN
GO:0097190	apoptotic signaling pathway	biological_process	2	201	2	545	0	0	2.711442786	P16150:SPN; P08133:ANXA6
GO:0030295	protein kinase activator activity	molecular_function	2	201	2	545	0	0	2.711442786	P05386:RPLP1; P55160:NCKAP1L
GO:0030687	preribosome, large subunit precursor	cellular_component	2	201	2	545	0	0	2.711442786	P05386:RPLP1; P05387:RPLP2
GO:0070180	large ribosomal subunit rRNA binding	molecular_function	2	201	2	545	0	0	2.711442786	P05386:RPLP1; P05387:RPLP2
GO:0006342	chromatin silencing	biological_process	1	201	1	545	0	0	2.711442786	Q16777:HIST2H2AC
GO:0034766	negative regulation of ion transmembrane transport	biological_process	1	201	1	545	0	0	2.711442786	P27348:YWHAQ
GO:0047485	protein N-terminus binding	molecular_function	3	201	3	545	0	0	2.711442786	P27348:YWHAQ; P60228:EIF3E; O75531:BANF1
GO:0001915	negative regulation of T cell mediated cytotoxicity	biological_process	1	201	1	545	0	0	2.711442786	Q8NHL6:LILRB1
GO:0002230	positive regulation of defense response to virus by host	biological_process	1	201	1	545	0	0	2.711442786	Q8NHL6:LILRB1
GO:0002309	T cell proliferation involved in immune response	biological_process	1	201	1	545	0	0	2.711442786	Q8NHL6:LILRB1
GO:0002740	negative regulation of cytokine secretion involved in immune response	biological_process	1	201	1	545	0	0	2.711442786	Q8NHL6:LILRB1
GO:0002767	immune response-inhibiting cell surface receptor signaling pathway	biological_process	1	201	1	545	0	0	2.711442786	Q8NHL6:LILRB1
GO:0002774	Fc receptor mediated inhibitory signaling pathway	biological_process	2	201	2	545	0	0	2.711442786	Q8NHL6:LILRB1; P07948:LYN
GO:0008157	protein phosphatase 1 binding	molecular_function	1	201	1	545	0	0	2.711442786	Q8NHL6:LILRB1
GO:0014063	negative regulation of serotonin secretion	biological_process	1	201	1	545	0	0	2.711442786	Q8NHL6:LILRB1
GO:0030107	HLA-A specific inhibitory MHC class I receptor activity	molecular_function	1	201	1	545	0	0	2.711442786	Q8NHL6:LILRB1
GO:0030109	HLA-B specific inhibitory MHC class I receptor activity	molecular_function	1	201	1	545	0	0	2.711442786	Q8NHL6:LILRB1
GO:0032393	MHC class I receptor activity	molecular_function	1	201	1	545	0	0	2.711442786	Q8NHL6:LILRB1
GO:0032609	interferon-gamma production	biological_process	1	201	1	545	0	0	2.711442786	Q8NHL6:LILRB1
GO:0032689	negative regulation of interferon-gamma production	biological_process	2	201	2	545	0	0	2.711442786	Q8NHL6:LILRB1; Q96PD5:PGLYRP2
GO:0032945	negative regulation of mononuclear cell proliferation	biological_process	1	201	1	545	0	0	2.711442786	Q8NHL6:LILRB1
GO:0035548	negative regulation of interferon-beta secretion	biological_process	1	201	1	545	0	0	2.711442786	Q8NHL6:LILRB1
GO:0042536	negative regulation of tumor necrosis factor biosynthetic process	biological_process	1	201	1	545	0	0	2.711442786	Q8NHL6:LILRB1
GO:0045077	negative regulation of interferon-gamma biosynthetic process	biological_process	1	201	1	545	0	0	2.711442786	Q8NHL6:LILRB1
GO:0045786	negative regulation of cell cycle	biological_process	1	201	1	545	0	0	2.711442786	Q8NHL6:LILRB1
GO:0045806	negative regulation of endocytosis	biological_process	2	201	2	545	0	0	2.711442786	Q8NHL6:LILRB1; Q9UNF0:PACSIN2
GO:0045919	positive regulation of cytolysis	biological_process	2	201	2	545	0	0	2.711442786	Q8NHL6:LILRB1; P80108:GPLD1
GO:0045953	negative regulation of natural killer cell mediated cytotoxicity	biological_process	1	201	1	545	0	0	2.711442786	Q8NHL6:LILRB1
GO:0046636	negative regulation of alpha-beta T cell activation	biological_process	1	201	1	545	0	0	2.711442786	Q8NHL6:LILRB1
GO:0051926	negative regulation of calcium ion transport	biological_process	1	201	1	545	0	0	2.711442786	Q8NHL6:LILRB1
GO:0072643	interferon-gamma secretion	biological_process	1	201	1	545	0	0	2.711442786	Q8NHL6:LILRB1
GO:0097028	dendritic cell differentiation	biological_process	2	201	2	545	0	0	2.711442786	Q8NHL6:LILRB1; P07948:LYN
GO:2000669	negative regulation of dendritic cell apoptotic process	biological_process	1	201	1	545	0	0	2.711442786	Q8NHL6:LILRB1
GO:2001180	negative regulation of interleukin-10 secretion	biological_process	1	201	1	545	0	0	2.711442786	Q8NHL6:LILRB1
GO:2001183	negative regulation of interleukin-12 secretion	biological_process	1	201	1	545	0	0	2.711442786	Q8NHL6:LILRB1
GO:2001186	negative regulation of CD8-positive, alpha-beta T cell activation	biological_process	1	201	1	545	0	0	2.711442786	Q8NHL6:LILRB1
GO:2001189	negative regulation of T cell activation via T cell receptor contact with antigen bound to MHC molecule on antigen presenting cell	biological_process	1	201	1	545	0	0	2.711442786	Q8NHL6:LILRB1
GO:2001193	positive regulation of gamma-delta T cell activation involved in immune response	biological_process	1	201	1	545	0	0	2.711442786	Q8NHL6:LILRB1
GO:2001199	negative regulation of dendritic cell differentiation	biological_process	1	201	1	545	0	0	2.711442786	Q8NHL6:LILRB1
GO:2001202	negative regulation of transforming growth factor-beta secretion	biological_process	1	201	1	545	0	0	2.711442786	Q8NHL6:LILRB1
GO:0006749	glutathione metabolic process	biological_process	2	201	2	545	0	0	2.711442786	P82970:HMGN5; P26641:EEF1G
GO:0031492	nucleosomal DNA binding	molecular_function	2	201	2	545	0	0	2.711442786	P82970:HMGN5; P07910:HNRNPC
GO:0071157	negative regulation of cell cycle arrest	biological_process	1	201	1	545	0	0	2.711442786	P82970:HMGN5
GO:0001085	RNA polymerase II transcription factor binding	molecular_function	1	201	1	545	0	0	2.711442786	P14317:HCLS1
GO:0005667	transcription factor complex	cellular_component	1	201	1	545	0	0	2.711442786	P14317:HCLS1
GO:0009725	response to hormone	biological_process	2	201	2	545	0	0	2.711442786	P14317:HCLS1; P07948:LYN
GO:0030218	erythrocyte differentiation	biological_process	3	201	3	545	0	0	2.711442786	P14317:HCLS1; P07948:LYN; Q9UKV3:ACIN1
GO:0030833	regulation of actin filament polymerization	biological_process	1	201	1	545	0	0	2.711442786	P14317:HCLS1
GO:0030854	positive regulation of granulocyte differentiation	biological_process	1	201	1	545	0	0	2.711442786	P14317:HCLS1
GO:0042531	positive regulation of tyrosine phosphorylation of STAT protein	biological_process	2	201	2	545	0	0	2.711442786	P14317:HCLS1; P07948:LYN
GO:0071345	cellular response to cytokine stimulus	biological_process	2	201	2	545	0	0	2.711442786	P14317:HCLS1; P13612:ITGA4
GO:2000107	negative regulation of leukocyte apoptotic process	biological_process	1	201	1	545	0	0	2.711442786	P14317:HCLS1
GO:2000251	positive regulation of actin cytoskeleton reorganization	biological_process	1	201	1	545	0	0	2.711442786	P14317:HCLS1
GO:0003417	growth plate cartilage development	biological_process	1	201	1	545	0	0	2.711442786	P49747:COMP
GO:0060173	limb development	biological_process	1	201	1	545	0	0	2.711442786	P49747:COMP
GO:0019210	kinase inhibitor activity	molecular_function	1	201	1	545	0	0	2.711442786	P02765:AHSG
GO:0046627	negative regulation of insulin receptor signaling pathway	biological_process	1	201	1	545	0	0	2.711442786	P02765:AHSG
GO:0070168	negative regulation of biomineral tissue development	biological_process	1	201	1	545	0	0	2.711442786	P02765:AHSG
GO:0071474	cellular hyperosmotic response	biological_process	1	201	1	545	0	0	2.711442786	Q6JBY9:RCSD1
GO:0000978	RNA polymerase II core promoter proximal region sequence-specific DNA binding	molecular_function	1	201	1	545	0	0	2.711442786	P07910:HNRNPC
GO:0000980	RNA polymerase II distal enhancer sequence-specific DNA binding	molecular_function	1	201	1	545	0	0	2.711442786	P07910:HNRNPC
GO:0008266	poly(U) RNA binding	molecular_function	1	201	1	545	0	0	2.711442786	P07910:HNRNPC
GO:0043044	ATP-dependent chromatin remodeling	biological_process	2	201	2	545	0	0	2.711442786	P07910:HNRNPC; Q09028:RBBP4
GO:0070935	3'-UTR-mediated mRNA stabilization	biological_process	1	201	1	545	0	0	2.711442786	P07910:HNRNPC
GO:1990247	N6-methyladenosine-containing RNA binding	molecular_function	1	201	1	545	0	0	2.711442786	P07910:HNRNPC
GO:0008218	bioluminescence	biological_process	1	201	1	545	0	0	2.711442786	P05546:SERPIND1
GO:0016853	isomerase activity	molecular_function	1	201	1	545	0	0	2.711442786	Q13572:ITPK1
GO:0021915	neural tube development	biological_process	1	201	1	545	0	0	2.711442786	Q13572:ITPK1
GO:0032957	inositol trisphosphate metabolic process	biological_process	1	201	1	545	0	0	2.711442786	Q13572:ITPK1
GO:0047325	inositol tetrakisphosphate 1-kinase activity	molecular_function	1	201	1	545	0	0	2.711442786	Q13572:ITPK1
GO:0052659	inositol-1,3,4,5-tetrakisphosphate 5-phosphatase activity	molecular_function	1	201	1	545	0	0	2.711442786	Q13572:ITPK1
GO:0052725	inositol-1,3,4-trisphosphate 6-kinase activity	molecular_function	1	201	1	545	0	0	2.711442786	Q13572:ITPK1
GO:0052726	inositol-1,3,4-trisphosphate 5-kinase activity	molecular_function	1	201	1	545	0	0	2.711442786	Q13572:ITPK1
GO:0052825	inositol-1,3,4,5,6-pentakisphosphate 1-phosphatase activity	molecular_function	1	201	1	545	0	0	2.711442786	Q13572:ITPK1
GO:0052830	inositol-1,3,4,6-tetrakisphosphate 6-phosphatase activity	molecular_function	1	201	1	545	0	0	2.711442786	Q13572:ITPK1
GO:0052831	inositol-1,3,4,6-tetrakisphosphate 1-phosphatase activity	molecular_function	1	201	1	545	0	0	2.711442786	Q13572:ITPK1
GO:0052835	inositol-3,4,6-trisphosphate 1-kinase activity	molecular_function	1	201	1	545	0	0	2.711442786	Q13572:ITPK1
GO:0004559	alpha-mannosidase activity	molecular_function	2	201	2	545	0	0	2.711442786	P49641:MAN2A2; Q9UKM7:MAN1B1
GO:0002503	peptide antigen assembly with MHC class II protein complex	biological_process	1	201	1	545	0	0	2.711442786	P01903:HLA-DRA
GO:0002504	antigen processing and presentation of peptide or polysaccharide antigen via MHC class II	biological_process	1	201	1	545	0	0	2.711442786	P01903:HLA-DRA
GO:0002506	polysaccharide assembly with MHC class II protein complex	biological_process	1	201	1	545	0	0	2.711442786	P01903:HLA-DRA
GO:0002544	chronic inflammatory response	biological_process	1	201	1	545	0	0	2.711442786	P49913:CAMP
GO:0005618	cell wall	cellular_component	1	201	1	545	0	0	2.711442786	P49913:CAMP
GO:0019732	antifungal humoral response	biological_process	1	201	1	545	0	0	2.711442786	P49913:CAMP
GO:0044140	negative regulation of growth of symbiont on or near host surface	biological_process	1	201	1	545	0	0	2.711442786	P49913:CAMP
GO:0051873	killing by host of symbiont cells	biological_process	1	201	1	545	0	0	2.711442786	P49913:CAMP
GO:2000484	positive regulation of interleukin-8 secretion	biological_process	1	201	1	545	0	0	2.711442786	P49913:CAMP
GO:0015015	heparan sulfate proteoglycan biosynthetic process, enzymatic modification	biological_process	1	201	1	545	0	0	2.711442786	Q8IZP7:HS6ST3
GO:0017095	heparan sulfate 6-O-sulfotransferase activity	molecular_function	1	201	1	545	0	0	2.711442786	Q8IZP7:HS6ST3
GO:0043654	recognition of apoptotic cell	biological_process	1	201	1	545	0	0	2.711442786	Q15485:FCN2
GO:2001065	mannan binding	molecular_function	1	201	1	545	0	0	2.711442786	Q15485:FCN2
GO:0000976	transcription regulatory region sequence-specific DNA binding	molecular_function	1	201	1	545	0	0	2.711442786	Q9Y4C1:KDM3A
GO:0005506	iron ion binding	molecular_function	1	201	1	545	0	0	2.711442786	Q9Y4C1:KDM3A
GO:0007290	spermatid nucleus elongation	biological_process	1	201	1	545	0	0	2.711442786	Q9Y4C1:KDM3A
GO:0009755	hormone-mediated signaling pathway	biological_process	1	201	1	545	0	0	2.711442786	Q9Y4C1:KDM3A
GO:0030521	androgen receptor signaling pathway	biological_process	1	201	1	545	0	0	2.711442786	Q9Y4C1:KDM3A
GO:0032452	histone demethylase activity	molecular_function	1	201	1	545	0	0	2.711442786	Q9Y4C1:KDM3A
GO:0032454	histone demethylase activity (H3-K9 specific)	molecular_function	1	201	1	545	0	0	2.711442786	Q9Y4C1:KDM3A
GO:0033169	histone H3-K9 demethylation	biological_process	1	201	1	545	0	0	2.711442786	Q9Y4C1:KDM3A
GO:0036123	histone H3-K9 dimethylation	biological_process	1	201	1	545	0	0	2.711442786	Q9Y4C1:KDM3A
GO:0046293	formaldehyde biosynthetic process	biological_process	1	201	1	545	0	0	2.711442786	Q9Y4C1:KDM3A
GO:0050681	androgen receptor binding	molecular_function	1	201	1	545	0	0	2.711442786	Q9Y4C1:KDM3A
GO:0051213	dioxygenase activity	molecular_function	1	201	1	545	0	0	2.711442786	Q9Y4C1:KDM3A
GO:0051573	negative regulation of histone H3-K9 methylation	biological_process	1	201	1	545	0	0	2.711442786	Q9Y4C1:KDM3A
GO:2000036	regulation of stem cell population maintenance	biological_process	1	201	1	545	0	0	2.711442786	Q9Y4C1:KDM3A
GO:2000736	regulation of stem cell differentiation	biological_process	1	201	1	545	0	0	2.711442786	Q9Y4C1:KDM3A
GO:0016460	myosin II complex	cellular_component	1	201	1	545	0	0	2.711442786	O14950:MYL12B
GO:0043569	negative regulation of insulin-like growth factor receptor signaling pathway	biological_process	1	201	1	545	0	0	2.711442786	O75339:CILP
GO:0004713	protein tyrosine kinase activity	molecular_function	2	201	2	545	0	0	2.711442786	P07900:HSP90AA1; P07948:LYN
GO:0006839	mitochondrial transport	biological_process	1	201	1	545	0	0	2.711442786	P07900:HSP90AA1
GO:0009408	response to heat	biological_process	1	201	1	545	0	0	2.711442786	P07900:HSP90AA1
GO:0030235	nitric-oxide synthase regulator activity	molecular_function	2	201	2	545	0	0	2.711442786	P07900:HSP90AA1; P08238:HSP90AB1
GO:0030911	TPR domain binding	molecular_function	2	201	2	545	0	0	2.711442786	P07900:HSP90AA1; P08238:HSP90AB1
GO:0031396	regulation of protein ubiquitination	biological_process	2	201	2	545	0	0	2.711442786	P07900:HSP90AA1; P08238:HSP90AB1
GO:0042026	protein refolding	biological_process	2	201	2	545	0	0	2.711442786	P07900:HSP90AA1; P11142:HSPA8
GO:0043335	protein unfolding	biological_process	1	201	1	545	0	0	2.711442786	P07900:HSP90AA1
GO:0046677	response to antibiotic	biological_process	1	201	1	545	0	0	2.711442786	P07900:HSP90AA1
GO:0061684	chaperone-mediated autophagy	biological_process	2	201	2	545	0	0	2.711442786	P07900:HSP90AA1; P11142:HSPA8
GO:1990782	protein tyrosine kinase binding	molecular_function	1	201	1	545	0	0	2.711442786	P07900:HSP90AA1
GO:0003755	peptidyl-prolyl cis-trans isomerase activity	molecular_function	1	201	1	545	0	0	2.711442786	Q13451:FKBP5
GO:0005528	FK506 binding	molecular_function	1	201	1	545	0	0	2.711442786	Q13451:FKBP5
GO:0007189	adenylate cyclase-activating G-protein coupled receptor signaling pathway	biological_process	1	201	1	545	0	0	2.711442786	Q14344:GNA13
GO:0007266	Rho protein signal transduction	biological_process	1	201	1	545	0	0	2.711442786	Q14344:GNA13
GO:0031584	activation of phospholipase D activity	biological_process	1	201	1	545	0	0	2.711442786	Q14344:GNA13
GO:0031683	G-protein beta/gamma-subunit complex binding	molecular_function	2	201	2	545	0	0	2.711442786	Q14344:GNA13; P04899:GNAI2
GO:0031702	type 1 angiotensin receptor binding	molecular_function	1	201	1	545	0	0	2.711442786	Q14344:GNA13
GO:0031752	D5 dopamine receptor binding	molecular_function	1	201	1	545	0	0	2.711442786	Q14344:GNA13
GO:0005094	Rho GDP-dissociation inhibitor activity	molecular_function	2	201	2	545	0	0	2.711442786	P52565:ARHGDIA; P52566:ARHGDIB
GO:0050771	negative regulation of axonogenesis	biological_process	2	201	2	545	0	0	2.711442786	P52565:ARHGDIA; P31150:GDI1
GO:0050772	positive regulation of axonogenesis	biological_process	2	201	2	545	0	0	2.711442786	P52565:ARHGDIA; O15031:PLXNB2
GO:0051056	regulation of small GTPase mediated signal transduction	biological_process	6	201	6	545	0	0	2.711442786	P52565:ARHGDIA; P52566:ARHGDIB; Q92619:ARHGAP45; P50395:GDI2; P31150:GDI1; Q9NRY4:ARHGAP35
GO:0035308	negative regulation of protein dephosphorylation	biological_process	1	201	1	545	0	0	2.711442786	P31946:YWHAB
GO:0043085	positive regulation of catalytic activity	biological_process	2	201	2	545	0	0	2.711442786	P31946:YWHAB; Q12846:STX4
GO:0045744	negative regulation of G-protein coupled receptor protein signaling pathway	biological_process	1	201	1	545	0	0	2.711442786	P31946:YWHAB
GO:0050819	negative regulation of coagulation	biological_process	1	201	1	545	0	0	2.711442786	P08758:ANXA5
GO:0072563	endothelial microparticle	cellular_component	1	201	1	545	0	0	2.711442786	P08758:ANXA5
GO:0071461	cellular response to redox state	biological_process	2	201	2	545	0	0	2.711442786	P52566:ARHGDIB; Q6EMK4:VASN
GO:1901164	negative regulation of trophoblast cell migration	biological_process	1	201	1	545	0	0	2.711442786	P52566:ARHGDIB
GO:0007207	phospholipase C-activating G-protein coupled acetylcholine receptor signaling pathway	biological_process	1	201	1	545	0	0	2.711442786	P30679:GNA15
GO:0060158	phospholipase C-activating dopamine receptor signaling pathway	biological_process	1	201	1	545	0	0	2.711442786	P30679:GNA15
GO:0000974	Prp19 complex	cellular_component	1	201	1	545	0	0	2.711442786	P11142:HSPA8
GO:0048026	positive regulation of mRNA splicing, via spliceosome	biological_process	1	201	1	545	0	0	2.711442786	P11142:HSPA8
GO:0051726	regulation of cell cycle	biological_process	2	201	2	545	0	0	2.711442786	P11142:HSPA8; Q09028:RBBP4
GO:0055131	C3HC4-type RING finger domain binding	molecular_function	1	201	1	545	0	0	2.711442786	P11142:HSPA8
GO:0061202	clathrin-sculpted gamma-aminobutyric acid transport vesicle membrane	cellular_component	1	201	1	545	0	0	2.711442786	P11142:HSPA8
GO:0061635	regulation of protein complex stability	biological_process	1	201	1	545	0	0	2.711442786	P11142:HSPA8
GO:0061738	late endosomal microautophagy	biological_process	1	201	1	545	0	0	2.711442786	P11142:HSPA8
GO:0061740	protein targeting to lysosome involved in chaperone-mediated autophagy	biological_process	1	201	1	545	0	0	2.711442786	P11142:HSPA8
GO:0061741	chaperone-mediated protein transport involved in chaperone-mediated autophagy	biological_process	1	201	1	545	0	0	2.711442786	P11142:HSPA8
GO:0072318	clathrin coat disassembly	biological_process	1	201	1	545	0	0	2.711442786	P11142:HSPA8
GO:0098575	lumenal side of lysosomal membrane	cellular_component	1	201	1	545	0	0	2.711442786	P11142:HSPA8
GO:1902904	negative regulation of fibril organization	biological_process	1	201	1	545	0	0	2.711442786	P11142:HSPA8
GO:1904589	regulation of protein import	biological_process	1	201	1	545	0	0	2.711442786	P11142:HSPA8
GO:1904764	chaperone-mediated autophagy translocation complex disassembly	biological_process	1	201	1	545	0	0	2.711442786	P11142:HSPA8
GO:0048858	cell projection morphogenesis	biological_process	1	201	1	545	0	0	2.711442786	Q9UNF0:PACSIN2
GO:0070300	phosphatidic acid binding	molecular_function	1	201	1	545	0	0	2.711442786	Q9UNF0:PACSIN2
GO:0070836	caveola assembly	biological_process	1	201	1	545	0	0	2.711442786	Q9UNF0:PACSIN2
GO:0072584	caveolin-mediated endocytosis	biological_process	1	201	1	545	0	0	2.711442786	Q9UNF0:PACSIN2
GO:0097320	membrane tubulation	biological_process	1	201	1	545	0	0	2.711442786	Q9UNF0:PACSIN2
GO:0001782	B cell homeostasis	biological_process	2	201	2	545	0	0	2.711442786	P55160:NCKAP1L; P07948:LYN
GO:0002262	myeloid cell homeostasis	biological_process	1	201	1	545	0	0	2.711442786	P55160:NCKAP1L
GO:0032700	negative regulation of interleukin-17 production	biological_process	1	201	1	545	0	0	2.711442786	P55160:NCKAP1L
GO:0033630	positive regulation of cell adhesion mediated by integrin	biological_process	1	201	1	545	0	0	2.711442786	P55160:NCKAP1L
GO:0035509	negative regulation of myosin-light-chain-phosphatase activity	biological_process	1	201	1	545	0	0	2.711442786	P55160:NCKAP1L
GO:0043372	positive regulation of CD4-positive, alpha-beta T cell differentiation	biological_process	1	201	1	545	0	0	2.711442786	P55160:NCKAP1L
GO:0043378	positive regulation of CD8-positive, alpha-beta T cell differentiation	biological_process	1	201	1	545	0	0	2.711442786	P55160:NCKAP1L
GO:0045579	positive regulation of B cell differentiation	biological_process	1	201	1	545	0	0	2.711442786	P55160:NCKAP1L
GO:0045588	positive regulation of gamma-delta T cell differentiation	biological_process	1	201	1	545	0	0	2.711442786	P55160:NCKAP1L
GO:0045621	positive regulation of lymphocyte differentiation	biological_process	1	201	1	545	0	0	2.711442786	P55160:NCKAP1L
GO:0045648	positive regulation of erythrocyte differentiation	biological_process	2	201	2	545	0	0	2.711442786	P55160:NCKAP1L; P26583:HMGB2
GO:0048821	erythrocyte development	biological_process	1	201	1	545	0	0	2.711442786	P55160:NCKAP1L
GO:0070358	actin polymerization-dependent cell motility	biological_process	1	201	1	545	0	0	2.711442786	P55160:NCKAP1L
GO:0042162	telomeric DNA binding	molecular_function	1	201	1	545	0	0	2.711442786	P19338:NCL
GO:1901838	positive regulation of transcription of nuclear large rRNA transcript from RNA polymerase I promoter	biological_process	1	201	1	545	0	0	2.711442786	P19338:NCL
GO:0004568	chitinase activity	molecular_function	1	201	1	545	0	0	2.711442786	Q12889:OVGP1
GO:0006032	chitin catabolic process	biological_process	1	201	1	545	0	0	2.711442786	Q12889:OVGP1
GO:0008061	chitin binding	molecular_function	1	201	1	545	0	0	2.711442786	Q12889:OVGP1
GO:0035805	egg coat	cellular_component	1	201	1	545	0	0	2.711442786	Q12889:OVGP1
GO:0098595	perivitelline space	cellular_component	1	201	1	545	0	0	2.711442786	Q12889:OVGP1
GO:2000360	negative regulation of binding of sperm to zona pellucida	biological_process	1	201	1	545	0	0	2.711442786	Q12889:OVGP1
GO:0032438	melanosome organization	biological_process	1	201	1	545	0	0	2.711442786	P40967:PMEL
GO:0032585	multivesicular body membrane	cellular_component	1	201	1	545	0	0	2.711442786	P40967:PMEL
GO:0048066	developmental pigmentation	biological_process	1	201	1	545	0	0	2.711442786	P40967:PMEL
GO:0005093	Rab GDP-dissociation inhibitor activity	molecular_function	2	201	2	545	0	0	2.711442786	P50395:GDI2; P31150:GDI1
GO:0016491	oxidoreductase activity	molecular_function	2	201	2	545	0	0	2.711442786	P50395:GDI2; P31150:GDI1
GO:0008426	protein kinase C inhibitor activity	molecular_function	1	201	1	545	0	0	2.711442786	P61981:YWHAG
GO:0009966	regulation of signal transduction	biological_process	1	201	1	545	0	0	2.711442786	P61981:YWHAG
GO:0005522	profilin binding	molecular_function	2	201	2	545	0	0	2.711442786	Q9UI08:EVL; Q16643:DBN1
GO:0010633	negative regulation of epithelial cell migration	biological_process	1	201	1	545	0	0	2.711442786	Q9UI08:EVL
GO:0017124	SH3 domain binding	molecular_function	1	201	1	545	0	0	2.711442786	Q9UI08:EVL
GO:1900028	negative regulation of ruffle assembly	biological_process	1	201	1	545	0	0	2.711442786	Q9UI08:EVL
GO:0004364	glutathione transferase activity	molecular_function	1	201	1	545	0	0	2.711442786	P26641:EEF1G
GO:0030286	dynein complex	cellular_component	2	201	2	545	0	0	2.711442786	Q13561:DCTN2; Q14203:DCTN1
GO:0071539	protein localization to centrosome	biological_process	1	201	1	545	0	0	2.711442786	Q13561:DCTN2
GO:0030853	negative regulation of granulocyte differentiation	biological_process	1	201	1	545	0	0	2.711442786	P02747:C1QC
GO:0045650	negative regulation of macrophage differentiation	biological_process	1	201	1	545	0	0	2.711442786	P02747:C1QC
GO:0000186	activation of MAPKK activity	biological_process	1	201	1	545	0	0	2.711442786	P04899:GNAI2
GO:0001973	adenosine receptor signaling pathway	biological_process	1	201	1	545	0	0	2.711442786	P04899:GNAI2
GO:0007194	negative regulation of adenylate cyclase activity	biological_process	2	201	2	545	0	0	2.711442786	P04899:GNAI2; O75781:PALM
GO:0007214	gamma-aminobutyric acid signaling pathway	biological_process	1	201	1	545	0	0	2.711442786	P04899:GNAI2
GO:0007584	response to nutrient	biological_process	1	201	1	545	0	0	2.711442786	P04899:GNAI2
GO:0050805	negative regulation of synaptic transmission	biological_process	1	201	1	545	0	0	2.711442786	P04899:GNAI2
GO:0051924	regulation of calcium ion transport	biological_process	1	201	1	545	0	0	2.711442786	P04899:GNAI2
GO:0005254	chloride channel activity	molecular_function	1	201	1	545	0	0	2.711442786	O14791:APOL1
GO:0031224	intrinsic component of membrane	cellular_component	1	201	1	545	0	0	2.711442786	O14791:APOL1
GO:0003366	cell-matrix adhesion involved in ameboidal cell migration	biological_process	1	201	1	545	0	0	2.711442786	P13612:ITGA4
GO:0030183	B cell differentiation	biological_process	1	201	1	545	0	0	2.711442786	P13612:ITGA4
GO:0034669	integrin alpha4-beta7 complex	cellular_component	1	201	1	545	0	0	2.711442786	P13612:ITGA4
GO:0050904	diapedesis	biological_process	1	201	1	545	0	0	2.711442786	P13612:ITGA4
GO:0090074	negative regulation of protein homodimerization activity	biological_process	1	201	1	545	0	0	2.711442786	P13612:ITGA4
GO:0098657	import into cell	biological_process	1	201	1	545	0	0	2.711442786	P13612:ITGA4
GO:1903238	positive regulation of leukocyte tethering or rolling	biological_process	1	201	1	545	0	0	2.711442786	P13612:ITGA4
GO:1990771	clathrin-dependent extracellular exosome endocytosis	biological_process	1	201	1	545	0	0	2.711442786	P13612:ITGA4
GO:2000406	positive regulation of T cell migration	biological_process	1	201	1	545	0	0	2.711442786	P13612:ITGA4
GO:0001932	regulation of protein phosphorylation	biological_process	2	201	2	545	0	0	2.711442786	P07948:LYN; O15031:PLXNB2
GO:0001933	negative regulation of protein phosphorylation	biological_process	1	201	1	545	0	0	2.711442786	P07948:LYN
GO:0002431	Fc receptor mediated stimulatory signaling pathway	biological_process	2	201	2	545	0	0	2.711442786	P07948:LYN; P30273:FCER1G
GO:0002513	tolerance induction to self antigen	biological_process	1	201	1	545	0	0	2.711442786	P07948:LYN
GO:0002762	negative regulation of myeloid leukocyte differentiation	biological_process	1	201	1	545	0	0	2.711442786	P07948:LYN
GO:0002768	immune response-regulating cell surface receptor signaling pathway	biological_process	1	201	1	545	0	0	2.711442786	P07948:LYN
GO:0002902	regulation of B cell apoptotic process	biological_process	1	201	1	545	0	0	2.711442786	P07948:LYN
GO:0004715	non-membrane spanning protein tyrosine kinase activity	molecular_function	1	201	1	545	0	0	2.711442786	P07948:LYN
GO:0004716	signal transducer, downstream of receptor, with protein tyrosine kinase activity	molecular_function	1	201	1	545	0	0	2.711442786	P07948:LYN
GO:0005758	mitochondrial intermembrane space	cellular_component	1	201	1	545	0	0	2.711442786	P07948:LYN
GO:0006991	response to sterol depletion	biological_process	1	201	1	545	0	0	2.711442786	P07948:LYN
GO:0009743	response to carbohydrate	biological_process	1	201	1	545	0	0	2.711442786	P07948:LYN
GO:0014003	oligodendrocyte development	biological_process	1	201	1	545	0	0	2.711442786	P07948:LYN
GO:0018108	peptidyl-tyrosine phosphorylation	biological_process	1	201	1	545	0	0	2.711442786	P07948:LYN
GO:0030061	mitochondrial crista	cellular_component	1	201	1	545	0	0	2.711442786	P07948:LYN
GO:0030889	negative regulation of B cell proliferation	biological_process	1	201	1	545	0	0	2.711442786	P07948:LYN
GO:0031668	cellular response to extracellular stimulus	biological_process	2	201	2	545	0	0	2.711442786	P07948:LYN; Q9NRY4:ARHGAP35
GO:0033003	regulation of mast cell activation	biological_process	1	201	1	545	0	0	2.711442786	P07948:LYN
GO:0033628	regulation of cell adhesion mediated by integrin	biological_process	1	201	1	545	0	0	2.711442786	P07948:LYN
GO:0034136	negative regulation of toll-like receptor 2 signaling pathway	biological_process	1	201	1	545	0	0	2.711442786	P07948:LYN
GO:0034144	negative regulation of toll-like receptor 4 signaling pathway	biological_process	1	201	1	545	0	0	2.711442786	P07948:LYN
GO:0034605	cellular response to heat	biological_process	1	201	1	545	0	0	2.711442786	P07948:LYN
GO:0034666	integrin alpha2-beta1 complex	cellular_component	1	201	1	545	0	0	2.711442786	P07948:LYN
GO:0038083	peptidyl-tyrosine autophosphorylation	biological_process	1	201	1	545	0	0	2.711442786	P07948:LYN
GO:0043200	response to amino acid	biological_process	1	201	1	545	0	0	2.711442786	P07948:LYN
GO:0043208	glycosphingolipid binding	molecular_function	1	201	1	545	0	0	2.711442786	P07948:LYN
GO:0043304	regulation of mast cell degranulation	biological_process	1	201	1	545	0	0	2.711442786	P07948:LYN
GO:0043407	negative regulation of MAP kinase activity	biological_process	1	201	1	545	0	0	2.711442786	P07948:LYN
GO:0043552	positive regulation of phosphatidylinositol 3-kinase activity	biological_process	1	201	1	545	0	0	2.711442786	P07948:LYN
GO:0045646	regulation of erythrocyte differentiation	biological_process	1	201	1	545	0	0	2.711442786	P07948:LYN
GO:0050663	cytokine secretion	biological_process	1	201	1	545	0	0	2.711442786	P07948:LYN
GO:0050707	regulation of cytokine secretion	biological_process	1	201	1	545	0	0	2.711442786	P07948:LYN
GO:0050855	regulation of B cell receptor signaling pathway	biological_process	1	201	1	545	0	0	2.711442786	P07948:LYN
GO:0050861	positive regulation of B cell receptor signaling pathway	biological_process	1	201	1	545	0	0	2.711442786	P07948:LYN
GO:0060252	positive regulation of glial cell proliferation	biological_process	1	201	1	545	0	0	2.711442786	P07948:LYN
GO:0060369	positive regulation of Fc receptor mediated stimulatory signaling pathway	biological_process	1	201	1	545	0	0	2.711442786	P07948:LYN
GO:0060397	JAK-STAT cascade involved in growth hormone signaling pathway	biological_process	1	201	1	545	0	0	2.711442786	P07948:LYN
GO:0070304	positive regulation of stress-activated protein kinase signaling cascade	biological_process	1	201	1	545	0	0	2.711442786	P07948:LYN
GO:0070372	regulation of ERK1 and ERK2 cascade	biological_process	1	201	1	545	0	0	2.711442786	P07948:LYN
GO:0070373	negative regulation of ERK1 and ERK2 cascade	biological_process	2	201	2	545	0	0	2.711442786	P07948:LYN; P15311:EZR
GO:0070447	positive regulation of oligodendrocyte progenitor proliferation	biological_process	1	201	1	545	0	0	2.711442786	P07948:LYN
GO:0070667	negative regulation of mast cell proliferation	biological_process	1	201	1	545	0	0	2.711442786	P07948:LYN
GO:0070668	positive regulation of mast cell proliferation	biological_process	1	201	1	545	0	0	2.711442786	P07948:LYN
GO:0071300	cellular response to retinoic acid	biological_process	2	201	2	545	0	0	2.711442786	P07948:LYN; P36955:SERPINF1
GO:0090025	regulation of monocyte chemotaxis	biological_process	1	201	1	545	0	0	2.711442786	P07948:LYN
GO:0090330	regulation of platelet aggregation	biological_process	1	201	1	545	0	0	2.711442786	P07948:LYN
GO:1902532	negative regulation of intracellular signal transduction	biological_process	1	201	1	545	0	0	2.711442786	P07948:LYN
GO:2000670	positive regulation of dendritic cell apoptotic process	biological_process	1	201	1	545	0	0	2.711442786	P07948:LYN
GO:0030492	hemoglobin binding	molecular_function	1	201	1	545	0	0	2.711442786	P00739:HPR
GO:0005623	cell	cellular_component	2	201	2	545	0	0	2.711442786	Q99435:NELL2; P26583:HMGB2
GO:0070050	neuron cellular homeostasis	biological_process	1	201	1	545	0	0	2.711442786	Q99435:NELL2
GO:0003376	sphingosine-1-phosphate signaling pathway	biological_process	1	201	1	545	0	0	2.711442786	P15311:EZR
GO:0022614	membrane to membrane docking	biological_process	1	201	1	545	0	0	2.711442786	P15311:EZR
GO:0034236	protein kinase A catalytic subunit binding	molecular_function	1	201	1	545	0	0	2.711442786	P15311:EZR
GO:0034237	protein kinase A regulatory subunit binding	molecular_function	1	201	1	545	0	0	2.711442786	P15311:EZR
GO:0034629	cellular protein complex localization	biological_process	1	201	1	545	0	0	2.711442786	P15311:EZR
GO:0035088	establishment or maintenance of apical/basal cell polarity	biological_process	1	201	1	545	0	0	2.711442786	P15311:EZR
GO:0044393	microspike	cellular_component	1	201	1	545	0	0	2.711442786	P15311:EZR
GO:0044853	plasma membrane raft	cellular_component	1	201	1	545	0	0	2.711442786	P15311:EZR
GO:0046847	filopodium assembly	biological_process	1	201	1	545	0	0	2.711442786	P15311:EZR
GO:0050860	negative regulation of T cell receptor signaling pathway	biological_process	1	201	1	545	0	0	2.711442786	P15311:EZR
GO:0071320	cellular response to cAMP	biological_process	1	201	1	545	0	0	2.711442786	P15311:EZR
GO:0072697	protein localization to cell cortex	biological_process	1	201	1	545	0	0	2.711442786	P15311:EZR
GO:0097449	astrocyte projection	cellular_component	1	201	1	545	0	0	2.711442786	P15311:EZR
GO:0097454	Schwann cell microvillus	cellular_component	1	201	1	545	0	0	2.711442786	P15311:EZR
GO:0098592	cytoplasmic side of apical plasma membrane	cellular_component	1	201	1	545	0	0	2.711442786	P15311:EZR
GO:1900041	negative regulation of interleukin-2 secretion	biological_process	1	201	1	545	0	0	2.711442786	P15311:EZR
GO:1903753	negative regulation of p38MAPK cascade	biological_process	1	201	1	545	0	0	2.711442786	P15311:EZR
GO:0000183	chromatin silencing at rDNA	biological_process	14	201	14	545	0	0	2.711442786	P62805:HIST1H4A; P62805:HIST1H4B; P62805:HIST1H4C; P62805:HIST1H4D; P62805:HIST1H4E; P62805:HIST1H4F; P62805:HIST1H4H; P62805:HIST1H4I; P62805:HIST1H4J; P62805:HIST1H4K; P62805:HIST1H4L; P62805:HIST2H4A; P62805:HIST2H4B; P62805:HIST4H4
GO:0000228	nuclear chromosome	cellular_component	14	201	14	545	0	0	2.711442786	P62805:HIST1H4A; P62805:HIST1H4B; P62805:HIST1H4C; P62805:HIST1H4D; P62805:HIST1H4E; P62805:HIST1H4F; P62805:HIST1H4H; P62805:HIST1H4I; P62805:HIST1H4J; P62805:HIST1H4K; P62805:HIST1H4L; P62805:HIST2H4A; P62805:HIST2H4B; P62805:HIST4H4
GO:0006352	DNA-templated transcription, initiation	biological_process	14	201	14	545	0	0	2.711442786	P62805:HIST1H4A; P62805:HIST1H4B; P62805:HIST1H4C; P62805:HIST1H4D; P62805:HIST1H4E; P62805:HIST1H4F; P62805:HIST1H4H; P62805:HIST1H4I; P62805:HIST1H4J; P62805:HIST1H4K; P62805:HIST1H4L; P62805:HIST2H4A; P62805:HIST2H4B; P62805:HIST4H4
GO:0016233	telomere capping	biological_process	14	201	14	545	0	0	2.711442786	P62805:HIST1H4A; P62805:HIST1H4B; P62805:HIST1H4C; P62805:HIST1H4D; P62805:HIST1H4E; P62805:HIST1H4F; P62805:HIST1H4H; P62805:HIST1H4I; P62805:HIST1H4J; P62805:HIST1H4K; P62805:HIST1H4L; P62805:HIST2H4A; P62805:HIST2H4B; P62805:HIST4H4
GO:0032200	telomere organization	biological_process	14	201	14	545	0	0	2.711442786	P62805:HIST1H4A; P62805:HIST1H4B; P62805:HIST1H4C; P62805:HIST1H4D; P62805:HIST1H4E; P62805:HIST1H4F; P62805:HIST1H4H; P62805:HIST1H4I; P62805:HIST1H4J; P62805:HIST1H4K; P62805:HIST1H4L; P62805:HIST2H4A; P62805:HIST2H4B; P62805:HIST4H4
GO:0034080	CENP-A containing nucleosome assembly	biological_process	15	201	15	545	0	0	2.711442786	P62805:HIST1H4A; P62805:HIST1H4B; P62805:HIST1H4C; P62805:HIST1H4D; P62805:HIST1H4E; P62805:HIST1H4F; P62805:HIST1H4H; P62805:HIST1H4I; P62805:HIST1H4J; P62805:HIST1H4K; P62805:HIST1H4L; P62805:HIST2H4A; P62805:HIST2H4B; P62805:HIST4H4; Q09028:RBBP4
GO:0045653	negative regulation of megakaryocyte differentiation	biological_process	14	201	14	545	0	0	2.711442786	P62805:HIST1H4A; P62805:HIST1H4B; P62805:HIST1H4C; P62805:HIST1H4D; P62805:HIST1H4E; P62805:HIST1H4F; P62805:HIST1H4H; P62805:HIST1H4I; P62805:HIST1H4J; P62805:HIST1H4K; P62805:HIST1H4L; P62805:HIST2H4A; P62805:HIST2H4B; P62805:HIST4H4
GO:0045814	negative regulation of gene expression, epigenetic	biological_process	15	201	15	545	0	0	2.711442786	P62805:HIST1H4A; P62805:HIST1H4B; P62805:HIST1H4C; P62805:HIST1H4D; P62805:HIST1H4E; P62805:HIST1H4F; P62805:HIST1H4H; P62805:HIST1H4I; P62805:HIST1H4J; P62805:HIST1H4K; P62805:HIST1H4L; P62805:HIST2H4A; P62805:HIST2H4B; P62805:HIST4H4; Q09028:RBBP4
GO:0045815	positive regulation of gene expression, epigenetic	biological_process	14	201	14	545	0	0	2.711442786	P62805:HIST1H4A; P62805:HIST1H4B; P62805:HIST1H4C; P62805:HIST1H4D; P62805:HIST1H4E; P62805:HIST1H4F; P62805:HIST1H4H; P62805:HIST1H4I; P62805:HIST1H4J; P62805:HIST1H4K; P62805:HIST1H4L; P62805:HIST2H4A; P62805:HIST2H4B; P62805:HIST4H4
GO:0051290	protein heterotetramerization	biological_process	14	201	14	545	0	0	2.711442786	P62805:HIST1H4A; P62805:HIST1H4B; P62805:HIST1H4C; P62805:HIST1H4D; P62805:HIST1H4E; P62805:HIST1H4F; P62805:HIST1H4H; P62805:HIST1H4I; P62805:HIST1H4J; P62805:HIST1H4K; P62805:HIST1H4L; P62805:HIST2H4A; P62805:HIST2H4B; P62805:HIST4H4
GO:1904837	beta-catenin-TCF complex assembly	biological_process	14	201	14	545	0	0	2.711442786	P62805:HIST1H4A; P62805:HIST1H4B; P62805:HIST1H4C; P62805:HIST1H4D; P62805:HIST1H4E; P62805:HIST1H4F; P62805:HIST1H4H; P62805:HIST1H4I; P62805:HIST1H4J; P62805:HIST1H4K; P62805:HIST1H4L; P62805:HIST2H4A; P62805:HIST2H4B; P62805:HIST4H4
GO:0005092	GDP-dissociation inhibitor activity	molecular_function	2	201	2	545	0	0	2.711442786	P31150:GDI1; P43487:RANBP1
GO:0032482	Rab protein signal transduction	biological_process	1	201	1	545	0	0	2.711442786	P31150:GDI1
GO:0051592	response to calcium ion	biological_process	1	201	1	545	0	0	2.711442786	P31150:GDI1
GO:0090315	negative regulation of protein targeting to membrane	biological_process	1	201	1	545	0	0	2.711442786	P31150:GDI1
GO:0001519	peptide amidation	biological_process	1	201	1	545	0	0	2.711442786	Q96PD5:PGLYRP2
GO:0008745	N-acetylmuramoyl-L-alanine amidase activity	molecular_function	1	201	1	545	0	0	2.711442786	Q96PD5:PGLYRP2
GO:0009253	peptidoglycan catabolic process	biological_process	1	201	1	545	0	0	2.711442786	Q96PD5:PGLYRP2
GO:0016019	peptidoglycan receptor activity	molecular_function	1	201	1	545	0	0	2.711442786	Q96PD5:PGLYRP2
GO:0016045	detection of bacterium	biological_process	1	201	1	545	0	0	2.711442786	Q96PD5:PGLYRP2
GO:0032827	negative regulation of natural killer cell differentiation involved in immune response	biological_process	1	201	1	545	0	0	2.711442786	Q96PD5:PGLYRP2
GO:0042834	peptidoglycan binding	molecular_function	1	201	1	545	0	0	2.711442786	Q96PD5:PGLYRP2
GO:0044117	growth of symbiont in host	biological_process	1	201	1	545	0	0	2.711442786	Q96PD5:PGLYRP2
GO:0000400	four-way junction DNA binding	molecular_function	1	201	1	545	0	0	2.711442786	P26583:HMGB2
GO:0000793	condensed chromosome	cellular_component	2	201	2	545	0	0	2.711442786	P26583:HMGB2; O75531:BANF1
GO:0001158	enhancer sequence-specific DNA binding	molecular_function	1	201	1	545	0	0	2.711442786	P26583:HMGB2
GO:0002437	inflammatory response to antigenic stimulus	biological_process	1	201	1	545	0	0	2.711442786	P26583:HMGB2
GO:0003684	damaged DNA binding	molecular_function	1	201	1	545	0	0	2.711442786	P26583:HMGB2
GO:0006265	DNA topological change	biological_process	1	201	1	545	0	0	2.711442786	P26583:HMGB2
GO:0007289	spermatid nucleus differentiation	biological_process	1	201	1	545	0	0	2.711442786	P26583:HMGB2
GO:0008144	drug binding	molecular_function	2	201	2	545	0	0	2.711442786	P26583:HMGB2; P08238:HSP90AB1
GO:0008301	DNA binding, bending	molecular_function	1	201	1	545	0	0	2.711442786	P26583:HMGB2
GO:0032075	positive regulation of nuclease activity	biological_process	1	201	1	545	0	0	2.711442786	P26583:HMGB2
GO:0032392	DNA geometric change	biological_process	1	201	1	545	0	0	2.711442786	P26583:HMGB2
GO:0033151	V(D)J recombination	biological_process	1	201	1	545	0	0	2.711442786	P26583:HMGB2
GO:0043388	positive regulation of DNA binding	biological_process	1	201	1	545	0	0	2.711442786	P26583:HMGB2
GO:0044378	non-sequence-specific DNA binding, bending	molecular_function	1	201	1	545	0	0	2.711442786	P26583:HMGB2
GO:0045089	positive regulation of innate immune response	biological_process	1	201	1	545	0	0	2.711442786	P26583:HMGB2
GO:0045654	positive regulation of megakaryocyte differentiation	biological_process	1	201	1	545	0	0	2.711442786	P26583:HMGB2
GO:0048545	response to steroid hormone	biological_process	1	201	1	545	0	0	2.711442786	P26583:HMGB2
GO:0050767	regulation of neurogenesis	biological_process	1	201	1	545	0	0	2.711442786	P26583:HMGB2
GO:0050786	RAGE receptor binding	molecular_function	1	201	1	545	0	0	2.711442786	P26583:HMGB2
GO:0051103	DNA ligation involved in DNA repair	biological_process	1	201	1	545	0	0	2.711442786	P26583:HMGB2
GO:0072091	regulation of stem cell proliferation	biological_process	1	201	1	545	0	0	2.711442786	P26583:HMGB2
GO:0097100	supercoiled DNA binding	molecular_function	1	201	1	545	0	0	2.711442786	P26583:HMGB2
GO:1902042	negative regulation of extrinsic apoptotic signaling pathway via death domain receptors	biological_process	1	201	1	545	0	0	2.711442786	P26583:HMGB2
GO:0000774	adenyl-nucleotide exchange factor activity	molecular_function	1	201	1	545	0	0	2.711442786	P07737:PFN1
GO:0001843	neural tube closure	biological_process	3	201	3	545	0	0	2.711442786	P07737:PFN1; Q9NRY4:ARHGAP35; O15031:PLXNB2
GO:0030837	negative regulation of actin filament polymerization	biological_process	1	201	1	545	0	0	2.711442786	P07737:PFN1
GO:0032232	negative regulation of actin filament bundle assembly	biological_process	1	201	1	545	0	0	2.711442786	P07737:PFN1
GO:0032233	positive regulation of actin filament bundle assembly	biological_process	1	201	1	545	0	0	2.711442786	P07737:PFN1
GO:0032781	positive regulation of ATPase activity	biological_process	3	201	3	545	0	0	2.711442786	P07737:PFN1; P09493:TPM1; P54709:ATP1B3
GO:0050434	positive regulation of viral transcription	biological_process	1	201	1	545	0	0	2.711442786	P07737:PFN1
GO:0051054	positive regulation of DNA metabolic process	biological_process	1	201	1	545	0	0	2.711442786	P07737:PFN1
GO:0070064	proline-rich region binding	molecular_function	1	201	1	545	0	0	2.711442786	P07737:PFN1
GO:0004864	protein phosphatase inhibitor activity	molecular_function	1	201	1	545	0	0	2.711442786	Q5R3F8:ELFN2
GO:0010923	negative regulation of phosphatase activity	biological_process	1	201	1	545	0	0	2.711442786	Q5R3F8:ELFN2
GO:0016461	unconventional myosin complex	cellular_component	1	201	1	545	0	0	2.711442786	P60660:MYL6
GO:0030049	muscle filament sliding	biological_process	2	201	2	545	0	0	2.711442786	P60660:MYL6; P09493:TPM1
GO:0030898	actin-dependent ATPase activity	molecular_function	1	201	1	545	0	0	2.711442786	P60660:MYL6
GO:0006891	intra-Golgi vesicle-mediated transport	biological_process	1	201	1	545	0	0	2.711442786	P53618:COPB1
GO:0046580	negative regulation of Ras protein signal transduction	biological_process	1	201	1	545	0	0	2.711442786	Q86YV0:RASAL3
GO:0051142	positive regulation of NK T cell proliferation	biological_process	1	201	1	545	0	0	2.711442786	Q86YV0:RASAL3
GO:0098562	cytoplasmic side of membrane	cellular_component	1	201	1	545	0	0	2.711442786	Q86YV0:RASAL3
GO:0004550	nucleoside diphosphate kinase activity	molecular_function	1	201	1	545	0	0	2.711442786	P22392:NME2
GO:0004673	protein histidine kinase activity	molecular_function	1	201	1	545	0	0	2.711442786	P22392:NME2
GO:0006163	purine nucleotide metabolic process	biological_process	1	201	1	545	0	0	2.711442786	P22392:NME2
GO:0006183	GTP biosynthetic process	biological_process	1	201	1	545	0	0	2.711442786	P22392:NME2
GO:0006220	pyrimidine nucleotide metabolic process	biological_process	1	201	1	545	0	0	2.711442786	P22392:NME2
GO:0006228	UTP biosynthetic process	biological_process	1	201	1	545	0	0	2.711442786	P22392:NME2
GO:0006241	CTP biosynthetic process	biological_process	1	201	1	545	0	0	2.711442786	P22392:NME2
GO:0009142	nucleoside triphosphate biosynthetic process	biological_process	1	201	1	545	0	0	2.711442786	P22392:NME2
GO:0015949	nucleobase-containing small molecule interconversion	biological_process	1	201	1	545	0	0	2.711442786	P22392:NME2
GO:0045618	positive regulation of keratinocyte differentiation	biological_process	1	201	1	545	0	0	2.711442786	P22392:NME2
GO:0045682	regulation of epidermis development	biological_process	1	201	1	545	0	0	2.711442786	P22392:NME2
GO:0001890	placenta development	biological_process	1	201	1	545	0	0	2.711442786	P08238:HSP90AB1
GO:0002134	UTP binding	molecular_function	1	201	1	545	0	0	2.711442786	P08238:HSP90AB1
GO:0002135	CTP binding	molecular_function	1	201	1	545	0	0	2.711442786	P08238:HSP90AB1
GO:0009651	response to salt stress	biological_process	1	201	1	545	0	0	2.711442786	P08238:HSP90AB1
GO:0016234	inclusion body	cellular_component	1	201	1	545	0	0	2.711442786	P08238:HSP90AB1
GO:0019062	virion attachment to host cell	biological_process	1	201	1	545	0	0	2.711442786	P08238:HSP90AB1
GO:0019887	protein kinase regulator activity	molecular_function	1	201	1	545	0	0	2.711442786	P08238:HSP90AB1
GO:0032435	negative regulation of proteasomal ubiquitin-dependent protein catabolic process	biological_process	1	201	1	545	0	0	2.711442786	P08238:HSP90AB1
GO:0032516	positive regulation of phosphoprotein phosphatase activity	biological_process	1	201	1	545	0	0	2.711442786	P08238:HSP90AB1
GO:0033160	positive regulation of protein import into nucleus, translocation	biological_process	1	201	1	545	0	0	2.711442786	P08238:HSP90AB1
GO:0034751	aryl hydrocarbon receptor complex	cellular_component	1	201	1	545	0	0	2.711442786	P08238:HSP90AB1
GO:0045793	positive regulation of cell size	biological_process	1	201	1	545	0	0	2.711442786	P08238:HSP90AB1
GO:0046983	protein dimerization activity	molecular_function	1	201	1	545	0	0	2.711442786	P08238:HSP90AB1
GO:0060334	regulation of interferon-gamma-mediated signaling pathway	biological_process	1	201	1	545	0	0	2.711442786	P08238:HSP90AB1
GO:0060338	regulation of type I interferon-mediated signaling pathway	biological_process	1	201	1	545	0	0	2.711442786	P08238:HSP90AB1
GO:0071902	positive regulation of protein serine/threonine kinase activity	biological_process	1	201	1	545	0	0	2.711442786	P08238:HSP90AB1
GO:0097435	fibril organization	biological_process	1	201	1	545	0	0	2.711442786	P08238:HSP90AB1
GO:1903660	negative regulation of complement-dependent cytotoxicity	biological_process	1	201	1	545	0	0	2.711442786	P08238:HSP90AB1
GO:1990913	sperm head plasma membrane	cellular_component	1	201	1	545	0	0	2.711442786	P08238:HSP90AB1
GO:1990917	ooplasm	cellular_component	1	201	1	545	0	0	2.711442786	P08238:HSP90AB1
GO:2000010	positive regulation of protein localization to cell surface	biological_process	2	201	2	545	0	0	2.711442786	P08238:HSP90AB1; Q12846:STX4
GO:0009311	oligosaccharide metabolic process	biological_process	1	201	1	545	0	0	2.711442786	Q9UKM7:MAN1B1
GO:0036508	protein alpha-1,2-demannosylation	biological_process	1	201	1	545	0	0	2.711442786	Q9UKM7:MAN1B1
GO:0036509	trimming of terminal mannose on B branch	biological_process	1	201	1	545	0	0	2.711442786	Q9UKM7:MAN1B1
GO:0044322	endoplasmic reticulum quality control compartment	cellular_component	1	201	1	545	0	0	2.711442786	Q9UKM7:MAN1B1
GO:1904380	endoplasmic reticulum mannose trimming	biological_process	1	201	1	545	0	0	2.711442786	Q9UKM7:MAN1B1
GO:1904382	mannose trimming involved in glycoprotein ERAD pathway	biological_process	1	201	1	545	0	0	2.711442786	Q9UKM7:MAN1B1
GO:0034097	response to cytokine	biological_process	1	201	1	545	0	0	2.711442786	Q14624:ITIH4
GO:0004082	bisphosphoglycerate mutase activity	molecular_function	1	201	1	545	0	0	2.711442786	P18669:PGAM1
GO:0004619	phosphoglycerate mutase activity	molecular_function	1	201	1	545	0	0	2.711442786	P18669:PGAM1
GO:0006110	regulation of glycolytic process	biological_process	1	201	1	545	0	0	2.711442786	P18669:PGAM1
GO:0016787	hydrolase activity	molecular_function	1	201	1	545	0	0	2.711442786	P18669:PGAM1
GO:0043456	regulation of pentose-phosphate shunt	biological_process	1	201	1	545	0	0	2.711442786	P18669:PGAM1
GO:0045730	respiratory burst	biological_process	1	201	1	545	0	0	2.711442786	P18669:PGAM1
GO:0046538	2,3-bisphosphoglycerate-dependent phosphoglycerate mutase activity	molecular_function	1	201	1	545	0	0	2.711442786	P18669:PGAM1
GO:0019722	calcium-mediated signaling	biological_process	1	201	1	545	0	0	2.711442786	Q9GZY6:LAT2
GO:0005671	Ada2/Gcn5/Ada3 transcription activator complex	cellular_component	1	201	1	545	0	0	2.711442786	Q01658:DR1
GO:0017025	TBP-class protein binding	molecular_function	1	201	1	545	0	0	2.711442786	Q01658:DR1
GO:0043966	histone H3 acetylation	biological_process	1	201	1	545	0	0	2.711442786	Q01658:DR1
GO:0006893	Golgi to plasma membrane transport	biological_process	1	201	1	545	0	0	2.711442786	P61026:RAB10
GO:0030859	polarized epithelial cell differentiation	biological_process	1	201	1	545	0	0	2.711442786	P61026:RAB10
GO:0045200	establishment of neuroblast polarity	biological_process	1	201	1	545	0	0	2.711442786	P61026:RAB10
GO:0061467	basolateral protein localization	biological_process	1	201	1	545	0	0	2.711442786	P61026:RAB10
GO:0071786	endoplasmic reticulum tubular network organization	biological_process	1	201	1	545	0	0	2.711442786	P61026:RAB10
GO:0097051	establishment of protein localization to endoplasmic reticulum membrane	biological_process	1	201	1	545	0	0	2.711442786	P61026:RAB10
GO:0008064	regulation of actin polymerization or depolymerization	biological_process	1	201	1	545	0	0	2.711442786	Q9NRY4:ARHGAP35
GO:0021955	central nervous system neuron axonogenesis	biological_process	1	201	1	545	0	0	2.711442786	Q9NRY4:ARHGAP35
GO:0030879	mammary gland development	biological_process	1	201	1	545	0	0	2.711442786	Q9NRY4:ARHGAP35
GO:0030950	establishment or maintenance of actin cytoskeleton polarity	biological_process	1	201	1	545	0	0	2.711442786	Q9NRY4:ARHGAP35
GO:0035024	negative regulation of Rho protein signal transduction	biological_process	1	201	1	545	0	0	2.711442786	Q9NRY4:ARHGAP35
GO:0043116	negative regulation of vascular permeability	biological_process	1	201	1	545	0	0	2.711442786	Q9NRY4:ARHGAP35
GO:0045724	positive regulation of cilium assembly	biological_process	1	201	1	545	0	0	2.711442786	Q9NRY4:ARHGAP35
GO:0050770	regulation of axonogenesis	biological_process	1	201	1	545	0	0	2.711442786	Q9NRY4:ARHGAP35
GO:0097485	neuron projection guidance	biological_process	1	201	1	545	0	0	2.711442786	Q9NRY4:ARHGAP35
GO:0003065	positive regulation of heart rate by epinephrine	biological_process	1	201	1	545	0	0	2.711442786	P09493:TPM1
GO:0005862	muscle thin filament tropomyosin	cellular_component	1	201	1	545	0	0	2.711442786	P09493:TPM1
GO:0006937	regulation of muscle contraction	biological_process	2	201	2	545	0	0	2.711442786	P09493:TPM1; P08133:ANXA6
GO:0008016	regulation of heart contraction	biological_process	1	201	1	545	0	0	2.711442786	P09493:TPM1
GO:0031941	filamentous actin	cellular_component	1	201	1	545	0	0	2.711442786	P09493:TPM1
GO:0034614	cellular response to reactive oxygen species	biological_process	1	201	1	545	0	0	2.711442786	P09493:TPM1
GO:0055010	ventricular cardiac muscle tissue morphogenesis	biological_process	1	201	1	545	0	0	2.711442786	P09493:TPM1
GO:0060048	cardiac muscle contraction	biological_process	1	201	1	545	0	0	2.711442786	P09493:TPM1
GO:1904706	negative regulation of vascular smooth muscle cell proliferation	biological_process	1	201	1	545	0	0	2.711442786	P09493:TPM1
GO:1904753	negative regulation of vascular associated smooth muscle cell migration	biological_process	1	201	1	545	0	0	2.711442786	P09493:TPM1
GO:0008537	proteasome activator complex	cellular_component	1	201	1	545	0	0	2.711442786	Q06323:PSME1
GO:0010950	positive regulation of endopeptidase activity	biological_process	1	201	1	545	0	0	2.711442786	Q06323:PSME1
GO:0061133	endopeptidase activator activity	molecular_function	1	201	1	545	0	0	2.711442786	Q06323:PSME1
GO:0061136	regulation of proteasomal protein catabolic process	biological_process	1	201	1	545	0	0	2.711442786	Q06323:PSME1
GO:2000045	regulation of G1/S transition of mitotic cell cycle	biological_process	1	201	1	545	0	0	2.711442786	Q06323:PSME1
GO:0005024	transforming growth factor beta-activated receptor activity	molecular_function	1	201	1	545	0	0	2.711442786	Q14766:LTBP1
GO:0035904	aorta development	biological_process	1	201	1	545	0	0	2.711442786	Q14766:LTBP1
GO:0050431	transforming growth factor beta binding	molecular_function	2	201	2	545	0	0	2.711442786	Q14766:LTBP1; Q6EMK4:VASN
GO:0050436	microfibril binding	molecular_function	1	201	1	545	0	0	2.711442786	Q14766:LTBP1
GO:0060976	coronary vasculature development	biological_process	1	201	1	545	0	0	2.711442786	Q14766:LTBP1
GO:0016272	prefoldin complex	cellular_component	1	201	1	545	0	0	2.711442786	Q9UHV9:PFDN2
GO:0051495	positive regulation of cytoskeleton organization	biological_process	1	201	1	545	0	0	2.711442786	Q9UHV9:PFDN2
GO:0003712	transcription cofactor activity	molecular_function	1	201	1	545	0	0	2.711442786	Q9UKM9:RALY
GO:2000188	regulation of cholesterol homeostasis	biological_process	1	201	1	545	0	0	2.711442786	Q9UKM9:RALY
GO:0032591	dendritic spine membrane	cellular_component	1	201	1	545	0	0	2.711442786	O75781:PALM
GO:0051491	positive regulation of filopodium assembly	biological_process	1	201	1	545	0	0	2.711442786	O75781:PALM
GO:0060160	negative regulation of dopamine receptor signaling pathway	biological_process	1	201	1	545	0	0	2.711442786	O75781:PALM
GO:0071257	cellular response to electrical stimulus	biological_process	1	201	1	545	0	0	2.711442786	O75781:PALM
GO:0072661	protein targeting to plasma membrane	biological_process	1	201	1	545	0	0	2.711442786	O75781:PALM
GO:0030506	ankyrin binding	molecular_function	1	201	1	545	0	0	2.711442786	P11277:SPTB
GO:0000723	telomere maintenance	biological_process	1	201	1	545	0	0	2.711442786	Q15185:PTGES3
GO:0000781	chromosome, telomeric region	cellular_component	1	201	1	545	0	0	2.711442786	Q15185:PTGES3
GO:0003720	telomerase activity	molecular_function	1	201	1	545	0	0	2.711442786	Q15185:PTGES3
GO:0005697	telomerase holoenzyme complex	cellular_component	1	201	1	545	0	0	2.711442786	Q15185:PTGES3
GO:0019371	cyclooxygenase pathway	biological_process	1	201	1	545	0	0	2.711442786	Q15185:PTGES3
GO:0050220	prostaglandin-E synthase activity	molecular_function	1	201	1	545	0	0	2.711442786	Q15185:PTGES3
GO:0048246	macrophage chemotaxis	biological_process	1	201	1	545	0	0	2.711442786	P0DJI8:SAA1
GO:0048247	lymphocyte chemotaxis	biological_process	1	201	1	545	0	0	2.711442786	P0DJI8:SAA1
GO:0050708	regulation of protein secretion	biological_process	1	201	1	545	0	0	2.711442786	P0DJI8:SAA1
GO:0050716	positive regulation of interleukin-1 secretion	biological_process	1	201	1	545	0	0	2.711442786	P0DJI8:SAA1
GO:0050728	negative regulation of inflammatory response	biological_process	2	201	2	545	0	0	2.711442786	P0DJI8:SAA1; P36955:SERPINF1
GO:0000463	maturation of LSU-rRNA from tricistronic rRNA transcript (SSU-rRNA, 5.8S rRNA, LSU-rRNA)	biological_process	1	201	1	545	0	0	2.711442786	P42766:RPL35
GO:0015758	glucose transport	biological_process	1	201	1	545	0	0	2.711442786	O00186:STXBP3
GO:0022615	protein to membrane docking	biological_process	1	201	1	545	0	0	2.711442786	O00186:STXBP3
GO:0031091	platelet alpha granule	cellular_component	1	201	1	545	0	0	2.711442786	O00186:STXBP3
GO:0043312	neutrophil degranulation	biological_process	1	201	1	545	0	0	2.711442786	O00186:STXBP3
GO:0045955	negative regulation of calcium ion-dependent exocytosis	biological_process	1	201	1	545	0	0	2.711442786	O00186:STXBP3
GO:0070820	tertiary granule	cellular_component	1	201	1	545	0	0	2.711442786	O00186:STXBP3
GO:0071987	WD40-repeat domain binding	molecular_function	1	201	1	545	0	0	2.711442786	P40227:CCT6A
GO:2001222	regulation of neuron migration	biological_process	1	201	1	545	0	0	2.711442786	O15031:PLXNB2
GO:0021510	spinal cord development	biological_process	1	201	1	545	0	0	2.711442786	Q8IUK5:PLXDC1
GO:0000380	alternative mRNA splicing, via spliceosome	biological_process	1	201	1	545	0	0	2.711442786	Q13247:SRSF6
GO:0000381	regulation of alternative mRNA splicing, via spliceosome	biological_process	1	201	1	545	0	0	2.711442786	Q13247:SRSF6
GO:0006369	termination of RNA polymerase II transcription	biological_process	1	201	1	545	0	0	2.711442786	Q13247:SRSF6
GO:0006376	mRNA splice site selection	biological_process	1	201	1	545	0	0	2.711442786	Q13247:SRSF6
GO:0006405	RNA export from nucleus	biological_process	2	201	2	545	0	0	2.711442786	Q13247:SRSF6; P43487:RANBP1
GO:0010837	regulation of keratinocyte proliferation	biological_process	1	201	1	545	0	0	2.711442786	Q13247:SRSF6
GO:0031124	mRNA 3'-end processing	biological_process	1	201	1	545	0	0	2.711442786	Q13247:SRSF6
GO:0036002	pre-mRNA binding	molecular_function	1	201	1	545	0	0	2.711442786	Q13247:SRSF6
GO:0045617	negative regulation of keratinocyte differentiation	biological_process	1	201	1	545	0	0	2.711442786	Q13247:SRSF6
GO:0048025	negative regulation of mRNA splicing, via spliceosome	biological_process	2	201	2	545	0	0	2.711442786	Q13247:SRSF6; Q9UKV3:ACIN1
GO:0060501	positive regulation of epithelial cell proliferation involved in lung morphogenesis	biological_process	1	201	1	545	0	0	2.711442786	Q13247:SRSF6
GO:0060548	negative regulation of cell death	biological_process	1	201	1	545	0	0	2.711442786	Q13247:SRSF6
GO:0061041	regulation of wound healing	biological_process	1	201	1	545	0	0	2.711442786	Q13247:SRSF6
GO:2000675	negative regulation of type B pancreatic cell apoptotic process	biological_process	1	201	1	545	0	0	2.711442786	Q13247:SRSF6
GO:0004704	NF-kappaB-inducing kinase activity	molecular_function	1	201	1	545	0	0	2.711442786	P60510:PPP4C
GO:0010569	regulation of double-strand break repair via homologous recombination	biological_process	1	201	1	545	0	0	2.711442786	P60510:PPP4C
GO:0030289	protein phosphatase 4 complex	cellular_component	1	201	1	545	0	0	2.711442786	P60510:PPP4C
GO:0010608	posttranscriptional regulation of gene expression	biological_process	1	201	1	545	0	0	2.711442786	P43243:MATR3
GO:0001822	kidney development	biological_process	1	201	1	545	0	0	2.711442786	P36955:SERPINF1
GO:0007614	short-term memory	biological_process	1	201	1	545	0	0	2.711442786	P36955:SERPINF1
GO:0010596	negative regulation of endothelial cell migration	biological_process	1	201	1	545	0	0	2.711442786	P36955:SERPINF1
GO:0010629	negative regulation of gene expression	biological_process	1	201	1	545	0	0	2.711442786	P36955:SERPINF1
GO:0042698	ovulation cycle	biological_process	1	201	1	545	0	0	2.711442786	P36955:SERPINF1
GO:0043203	axon hillock	cellular_component	1	201	1	545	0	0	2.711442786	P36955:SERPINF1
GO:0046685	response to arsenic-containing substance	biological_process	1	201	1	545	0	0	2.711442786	P36955:SERPINF1
GO:0060770	negative regulation of epithelial cell proliferation involved in prostate gland development	biological_process	1	201	1	545	0	0	2.711442786	P36955:SERPINF1
GO:0071279	cellular response to cobalt ion	biological_process	1	201	1	545	0	0	2.711442786	P36955:SERPINF1
GO:0071333	cellular response to glucose stimulus	biological_process	1	201	1	545	0	0	2.711442786	P36955:SERPINF1
GO:0002062	chondrocyte differentiation	biological_process	1	201	1	545	0	0	2.711442786	P80108:GPLD1
GO:0002430	complement receptor mediated signaling pathway	biological_process	1	201	1	545	0	0	2.711442786	P80108:GPLD1
GO:0004621	glycosylphosphatidylinositol phospholipase D activity	molecular_function	1	201	1	545	0	0	2.711442786	P80108:GPLD1
GO:0004630	phospholipase D activity	molecular_function	1	201	1	545	0	0	2.711442786	P80108:GPLD1
GO:0006507	GPI anchor release	biological_process	1	201	1	545	0	0	2.711442786	P80108:GPLD1
GO:0008286	insulin receptor signaling pathway	biological_process	1	201	1	545	0	0	2.711442786	P80108:GPLD1
GO:0010694	positive regulation of alkaline phosphatase activity	biological_process	1	201	1	545	0	0	2.711442786	P80108:GPLD1
GO:0010867	positive regulation of triglyceride biosynthetic process	biological_process	1	201	1	545	0	0	2.711442786	P80108:GPLD1
GO:0010907	positive regulation of glucose metabolic process	biological_process	1	201	1	545	0	0	2.711442786	P80108:GPLD1
GO:0010983	positive regulation of high-density lipoprotein particle clearance	biological_process	1	201	1	545	0	0	2.711442786	P80108:GPLD1
GO:0035701	hematopoietic stem cell migration	biological_process	1	201	1	545	0	0	2.711442786	P80108:GPLD1
GO:0035774	positive regulation of insulin secretion involved in cellular response to glucose stimulus	biological_process	2	201	2	545	0	0	2.711442786	P80108:GPLD1; Q12846:STX4
GO:0051047	positive regulation of secretion	biological_process	1	201	1	545	0	0	2.711442786	P80108:GPLD1
GO:0070633	transepithelial transport	biological_process	1	201	1	545	0	0	2.711442786	P80108:GPLD1
GO:0071397	cellular response to cholesterol	biological_process	1	201	1	545	0	0	2.711442786	P80108:GPLD1
GO:0071401	cellular response to triglyceride	biological_process	1	201	1	545	0	0	2.711442786	P80108:GPLD1
GO:0071467	cellular response to pH	biological_process	1	201	1	545	0	0	2.711442786	P80108:GPLD1
GO:0097241	hematopoietic stem cell migration to bone marrow	biological_process	1	201	1	545	0	0	2.711442786	P80108:GPLD1
GO:1900076	regulation of cellular response to insulin stimulus	biological_process	1	201	1	545	0	0	2.711442786	P80108:GPLD1
GO:0005795	Golgi stack	cellular_component	1	201	1	545	0	0	2.711442786	O60763:USO1
GO:0045056	transcytosis	biological_process	1	201	1	545	0	0	2.711442786	O60763:USO1
GO:0048211	Golgi vesicle docking	biological_process	1	201	1	545	0	0	2.711442786	O60763:USO1
GO:0048280	vesicle fusion with Golgi apparatus	biological_process	1	201	1	545	0	0	2.711442786	O60763:USO1
GO:0009968	negative regulation of signal transduction	biological_process	1	201	1	545	0	0	2.711442786	Q8TF42:UBASH3B
GO:0045779	negative regulation of bone resorption	biological_process	1	201	1	545	0	0	2.711442786	Q8TF42:UBASH3B
GO:0090331	negative regulation of platelet aggregation	biological_process	1	201	1	545	0	0	2.711442786	Q8TF42:UBASH3B
GO:0000082	G1/S transition of mitotic cell cycle	biological_process	1	201	1	545	0	0	2.711442786	P43487:RANBP1
GO:0007051	spindle organization	biological_process	1	201	1	545	0	0	2.711442786	P43487:RANBP1
GO:0008536	Ran GTPase binding	molecular_function	1	201	1	545	0	0	2.711442786	P43487:RANBP1
GO:0046604	positive regulation of mitotic centrosome separation	biological_process	1	201	1	545	0	0	2.711442786	P43487:RANBP1
GO:0004407	histone deacetylase activity	molecular_function	1	201	1	545	0	0	2.711442786	Q09028:RBBP4
GO:0016580	Sin3 complex	cellular_component	1	201	1	545	0	0	2.711442786	Q09028:RBBP4
GO:0016581	NuRD complex	cellular_component	1	201	1	545	0	0	2.711442786	Q09028:RBBP4
GO:0016589	NURF complex	cellular_component	1	201	1	545	0	0	2.711442786	Q09028:RBBP4
GO:0031497	chromatin assembly	biological_process	1	201	1	545	0	0	2.711442786	Q09028:RBBP4
GO:0033186	CAF-1 complex	cellular_component	1	201	1	545	0	0	2.711442786	Q09028:RBBP4
GO:0035098	ESC/E(Z) complex	cellular_component	1	201	1	545	0	0	2.711442786	Q09028:RBBP4
GO:0015934	large ribosomal subunit	cellular_component	1	201	1	545	0	0	2.711442786	P40429:RPL13A
GO:0097452	GAIT complex	cellular_component	1	201	1	545	0	0	2.711442786	P40429:RPL13A
GO:1901194	negative regulation of formation of translation preinitiation complex	biological_process	1	201	1	545	0	0	2.711442786	P40429:RPL13A
GO:0051347	positive regulation of transferase activity	biological_process	1	201	1	545	0	0	2.711442786	P15880:RPS2
GO:0015035	protein disulfide oxidoreductase activity	molecular_function	1	201	1	545	0	0	2.711442786	Q9H299:SH3BGRL3
GO:0030215	semaphorin receptor binding	molecular_function	1	201	1	545	0	0	2.711442786	Q9H299:SH3BGRL3
GO:0043535	regulation of blood vessel endothelial cell migration	biological_process	1	201	1	545	0	0	2.711442786	Q9H299:SH3BGRL3
GO:0030705	cytoskeleton-dependent intracellular transport	biological_process	1	201	1	545	0	0	2.711442786	Q9BQE3:TUBA1C
GO:0006950	response to stress	biological_process	1	201	1	545	0	0	2.711442786	P31948:STIP1
GO:0010719	negative regulation of epithelial to mesenchymal transition	biological_process	1	201	1	545	0	0	2.711442786	Q6EMK4:VASN
GO:0040007	growth	biological_process	1	201	1	545	0	0	2.711442786	Q15424:SAFB
GO:0042445	hormone metabolic process	biological_process	1	201	1	545	0	0	2.711442786	Q15424:SAFB
GO:0043565	sequence-specific DNA binding	molecular_function	1	201	1	545	0	0	2.711442786	Q15424:SAFB
GO:0050684	regulation of mRNA processing	biological_process	1	201	1	545	0	0	2.711442786	Q15424:SAFB
GO:0000322	storage vacuole	cellular_component	1	201	1	545	0	0	2.711442786	Q12846:STX4
GO:0016230	sphingomyelin phosphodiesterase activator activity	molecular_function	1	201	1	545	0	0	2.711442786	Q12846:STX4
GO:0017022	myosin binding	molecular_function	1	201	1	545	0	0	2.711442786	Q12846:STX4
GO:0017157	regulation of exocytosis	biological_process	1	201	1	545	0	0	2.711442786	Q12846:STX4
GO:0033194	response to hydroperoxide	biological_process	1	201	1	545	0	0	2.711442786	Q12846:STX4
GO:0035493	SNARE complex assembly	biological_process	1	201	1	545	0	0	2.711442786	Q12846:STX4
GO:0036477	somatodendritic compartment	cellular_component	1	201	1	545	0	0	2.711442786	Q12846:STX4
GO:0043219	lateral loop	cellular_component	1	201	1	545	0	0	2.711442786	Q12846:STX4
GO:0043311	positive regulation of eosinophil degranulation	biological_process	1	201	1	545	0	0	2.711442786	Q12846:STX4
GO:0048278	vesicle docking	biological_process	1	201	1	545	0	0	2.711442786	Q12846:STX4
GO:0048284	organelle fusion	biological_process	1	201	1	545	0	0	2.711442786	Q12846:STX4
GO:0050921	positive regulation of chemotaxis	biological_process	1	201	1	545	0	0	2.711442786	Q12846:STX4
GO:0051024	positive regulation of immunoglobulin secretion	biological_process	1	201	1	545	0	0	2.711442786	Q12846:STX4
GO:1902041	regulation of extrinsic apoptotic signaling pathway via death domain receptors	biological_process	1	201	1	545	0	0	2.711442786	Q12846:STX4
GO:1903078	positive regulation of protein localization to plasma membrane	biological_process	1	201	1	545	0	0	2.711442786	Q12846:STX4
GO:0042267	natural killer cell mediated cytotoxicity	biological_process	1	201	1	545	0	0	2.711442786	P68371:TUBB4B
GO:0000281	mitotic cytokinesis	biological_process	1	201	1	545	0	0	2.711442786	P16949:STMN1
GO:0007019	microtubule depolymerization	biological_process	1	201	1	545	0	0	2.711442786	P16949:STMN1
GO:0031115	negative regulation of microtubule polymerization	biological_process	1	201	1	545	0	0	2.711442786	P16949:STMN1
GO:0051493	regulation of cytoskeleton organization	biological_process	1	201	1	545	0	0	2.711442786	P16949:STMN1
GO:0001937	negative regulation of endothelial cell proliferation	biological_process	1	201	1	545	0	0	2.711442786	P13521:SCG2
GO:0031045	dense core granule	cellular_component	1	201	1	545	0	0	2.711442786	P13521:SCG2
GO:0043542	endothelial cell migration	biological_process	1	201	1	545	0	0	2.711442786	P13521:SCG2
GO:0048245	eosinophil chemotaxis	biological_process	1	201	1	545	0	0	2.711442786	P13521:SCG2
GO:0050930	induction of positive chemotaxis	biological_process	1	201	1	545	0	0	2.711442786	P13521:SCG2
GO:2000352	negative regulation of endothelial cell apoptotic process	biological_process	1	201	1	545	0	0	2.711442786	P13521:SCG2
GO:0005921	gap junction	cellular_component	1	201	1	545	0	0	2.711442786	Q16643:DBN1
GO:0010643	cell communication by chemical coupling	biological_process	1	201	1	545	0	0	2.711442786	Q16643:DBN1
GO:0010644	cell communication by electrical coupling	biological_process	1	201	1	545	0	0	2.711442786	Q16643:DBN1
GO:0032507	maintenance of protein location in cell	biological_process	1	201	1	545	0	0	2.711442786	Q16643:DBN1
GO:0048168	regulation of neuronal synaptic plasticity	biological_process	1	201	1	545	0	0	2.711442786	Q16643:DBN1
GO:0050773	regulation of dendrite development	biological_process	1	201	1	545	0	0	2.711442786	Q16643:DBN1
GO:0061351	neural precursor cell proliferation	biological_process	1	201	1	545	0	0	2.711442786	Q16643:DBN1
GO:0001798	positive regulation of type IIa hypersensitivity	biological_process	1	201	1	545	0	0	2.711442786	P30273:FCER1G
GO:0001805	positive regulation of type III hypersensitivity	biological_process	1	201	1	545	0	0	2.711442786	P30273:FCER1G
GO:0001812	positive regulation of type I hypersensitivity	biological_process	1	201	1	545	0	0	2.711442786	P30273:FCER1G
GO:0002283	neutrophil activation involved in immune response	biological_process	1	201	1	545	0	0	2.711442786	P30273:FCER1G
GO:0002292	T cell differentiation involved in immune response	biological_process	1	201	1	545	0	0	2.711442786	P30273:FCER1G
GO:0002554	serotonin secretion by platelet	biological_process	1	201	1	545	0	0	2.711442786	P30273:FCER1G
GO:0019767	IgE receptor activity	molecular_function	1	201	1	545	0	0	2.711442786	P30273:FCER1G
GO:0019863	IgE binding	molecular_function	1	201	1	545	0	0	2.711442786	P30273:FCER1G
GO:0019864	IgG binding	molecular_function	1	201	1	545	0	0	2.711442786	P30273:FCER1G
GO:0032733	positive regulation of interleukin-10 production	biological_process	1	201	1	545	0	0	2.711442786	P30273:FCER1G
GO:0032765	positive regulation of mast cell cytokine production	biological_process	1	201	1	545	0	0	2.711442786	P30273:FCER1G
GO:0032998	Fc-epsilon receptor I complex	cellular_component	1	201	1	545	0	0	2.711442786	P30273:FCER1G
GO:0033026	negative regulation of mast cell apoptotic process	biological_process	1	201	1	545	0	0	2.711442786	P30273:FCER1G
GO:0038094	Fc-gamma receptor signaling pathway	biological_process	1	201	1	545	0	0	2.711442786	P30273:FCER1G
GO:0042590	antigen processing and presentation of exogenous peptide antigen via MHC class I	biological_process	1	201	1	545	0	0	2.711442786	P30273:FCER1G
GO:0043306	positive regulation of mast cell degranulation	biological_process	1	201	1	545	0	0	2.711442786	P30273:FCER1G
GO:0045947	negative regulation of translational initiation	biological_process	1	201	1	545	0	0	2.711442786	P60228:EIF3E
GO:0015074	DNA integration	biological_process	1	201	1	545	0	0	2.711442786	O75531:BANF1
GO:0051169	nuclear transport	biological_process	1	201	1	545	0	0	2.711442786	O75531:BANF1
GO:0075713	establishment of integrated proviral latency	biological_process	1	201	1	545	0	0	2.711442786	O75531:BANF1
GO:0097726	LEM domain binding	molecular_function	1	201	1	545	0	0	2.711442786	O75531:BANF1
GO:0007018	microtubule-based movement	biological_process	1	201	1	545	0	0	2.711442786	P09496:CLTA
GO:0030118	clathrin coat	cellular_component	1	201	1	545	0	0	2.711442786	P09496:CLTA
GO:0030125	clathrin vesicle coat	cellular_component	1	201	1	545	0	0	2.711442786	P09496:CLTA
GO:0030130	clathrin coat of trans-Golgi network vesicle	cellular_component	1	201	1	545	0	0	2.711442786	P09496:CLTA
GO:0030132	clathrin coat of coated pit	cellular_component	1	201	1	545	0	0	2.711442786	P09496:CLTA
GO:0032050	clathrin heavy chain binding	molecular_function	1	201	1	545	0	0	2.711442786	P09496:CLTA
GO:0036020	endolysosome membrane	cellular_component	1	201	1	545	0	0	2.711442786	P09496:CLTA
GO:0071439	clathrin complex	cellular_component	1	201	1	545	0	0	2.711442786	P09496:CLTA
GO:0072583	clathrin-dependent endocytosis	biological_process	1	201	1	545	0	0	2.711442786	P09496:CLTA
GO:0000812	Swr1 complex	cellular_component	1	201	1	545	0	0	2.711442786	Q9BTT0:ANP32E
GO:0006913	nucleocytoplasmic transport	biological_process	1	201	1	545	0	0	2.711442786	Q9BTT0:ANP32E
GO:0019212	phosphatase inhibitor activity	molecular_function	1	201	1	545	0	0	2.711442786	Q9BTT0:ANP32E
GO:0010457	centriole-centriole cohesion	biological_process	1	201	1	545	0	0	2.711442786	Q14203:DCTN1
GO:0010970	transport along microtubule	biological_process	1	201	1	545	0	0	2.711442786	Q14203:DCTN1
GO:0034454	microtubule anchoring at centrosome	biological_process	1	201	1	545	0	0	2.711442786	Q14203:DCTN1
GO:0090063	positive regulation of microtubule nucleation	biological_process	1	201	1	545	0	0	2.711442786	Q14203:DCTN1
GO:1905515	non-motile cilium assembly	biological_process	1	201	1	545	0	0	2.711442786	Q14203:DCTN1
GO:0070171	negative regulation of tooth mineralization	biological_process	1	201	1	545	0	0	2.711442786	Q9BXN1:ASPN
GO:0008431	vitamin E binding	molecular_function	1	201	1	545	0	0	2.711442786	P43652:AFM
GO:0030263	apoptotic chromosome condensation	biological_process	1	201	1	545	0	0	2.711442786	Q9UKV3:ACIN1
GO:0061574	ASAP complex	cellular_component	1	201	1	545	0	0	2.711442786	Q9UKV3:ACIN1
GO:0001671	ATPase activator activity	molecular_function	1	201	1	545	0	0	2.711442786	P54709:ATP1B3
GO:1901018	positive regulation of potassium ion transmembrane transporter activity	biological_process	1	201	1	545	0	0	2.711442786	P54709:ATP1B3
GO:1903278	positive regulation of sodium ion export from cell	biological_process	1	201	1	545	0	0	2.711442786	P54709:ATP1B3
GO:1903288	positive regulation of potassium ion import	biological_process	1	201	1	545	0	0	2.711442786	P54709:ATP1B3
GO:0015276	ligand-gated ion channel activity	molecular_function	1	201	1	545	0	0	2.711442786	P08133:ANXA6
GO:0051560	mitochondrial calcium ion homeostasis	biological_process	1	201	1	545	0	0	2.711442786	P08133:ANXA6
GO:0006334	nucleosome assembly	biological_process	21	201	23	545	2.13E-09	4.15E-09	2.475665152	Q92688:ANP32B; P49321:NASP; Q5QNW6:HIST2H2BF; P55209:NAP1L1; P62805:HIST1H4A; P62805:HIST1H4B; P62805:HIST1H4C; P62805:HIST1H4D; P62805:HIST1H4E; P62805:HIST1H4F; P62805:HIST1H4H; P62805:HIST1H4I; P62805:HIST1H4J; P62805:HIST1H4K; P62805:HIST1H4L; P62805:HIST2H4A; P62805:HIST2H4B; P62805:HIST4H4; P26583:HMGB2; Q99733:NAP1L4; Q9BTT0:ANP32E
GO:0000788	nuclear nucleosome	cellular_component	15	201	16	545	7.93E-08	1.55E-07	2.541977612	Q5QNW6:HIST2H2BF; P62805:HIST1H4A; P62805:HIST1H4B; P62805:HIST1H4C; P62805:HIST1H4D; P62805:HIST1H4E; P62805:HIST1H4F; P62805:HIST1H4H; P62805:HIST1H4I; P62805:HIST1H4J; P62805:HIST1H4K; P62805:HIST1H4L; P62805:HIST2H4A; P62805:HIST2H4B; P62805:HIST4H4
GO:0043234	protein complex	cellular_component	28	201	37	545	1.18E-07	2.30E-07	2.051902649	P23634:ATP2B4; P11171:EPB41; P12109:COL6A1; Q9BSQ5:CCM2; P49321:NASP; P27348:YWHAQ; P07910:HNRNPC; P31946:YWHAB; P62805:HIST1H4A; P62805:HIST1H4B; P62805:HIST1H4C; P62805:HIST1H4D; P62805:HIST1H4E; P62805:HIST1H4F; P62805:HIST1H4H; P62805:HIST1H4I; P62805:HIST1H4J; P62805:HIST1H4K; P62805:HIST1H4L; P62805:HIST2H4A; P62805:HIST2H4B; P62805:HIST4H4; P31150:GDI1; P26583:HMGB2; Q14766:LTBP1; P11277:S…
GO:0006303	double-strand break repair via nonhomologous end joining	biological_process	14	201	15	545	2.26E-07	4.39E-07	2.530679934	P62805:HIST1H4A; P62805:HIST1H4B; P62805:HIST1H4C; P62805:HIST1H4D; P62805:HIST1H4E; P62805:HIST1H4F; P62805:HIST1H4H; P62805:HIST1H4I; P62805:HIST1H4J; P62805:HIST1H4K; P62805:HIST1H4L; P62805:HIST2H4A; P62805:HIST2H4B; P62805:HIST4H4
GO:0031047	gene silencing by RNA	biological_process	14	201	15	545	2.26E-07	4.39E-07	2.530679934	P62805:HIST1H4A; P62805:HIST1H4B; P62805:HIST1H4C; P62805:HIST1H4D; P62805:HIST1H4E; P62805:HIST1H4F; P62805:HIST1H4H; P62805:HIST1H4I; P62805:HIST1H4J; P62805:HIST1H4K; P62805:HIST1H4L; P62805:HIST2H4A; P62805:HIST2H4B; P62805:HIST4H4
GO:0005634	nucleus	cellular_component	75	201	139	545	5.34E-07	1.04E-06	1.463008698	P63104:YWHAZ; O94985:CLSTN1; Q9P287:BCCIP; P09543:CNP; Q06481:APLP2; Q13185:CBX3; P11171:EPB41; Q92688:ANP32B; P80723:BASP1; Q7Z6Z7:HUWE1; Q9H223:EHD4; P49321:NASP; P30153:PPP2R1A; Q00839:HNRNPU; Q16777:HIST2H2AC; Q5QNW6:HIST2H2BF; P82970:HMGN5; P14317:HCLS1; P07910:HNRNPC; Q9Y4C1:KDM3A; P07900:HSP90AA1; Q14344:GNA13; Q1KMD3:HNRNPUL2; P31946:YWHAB; P55209:NAP1L1; P11142:HSPA8; P62888:RPL30; P1933…
GO:0019904	protein domain specific binding	molecular_function	19	201	23	545	6.22E-07	1.21E-06	2.239887519	Q13185:CBX3; Q04917:YWHAH; P80723:BASP1; P31946:YWHAB; P15311:EZR; P62805:HIST1H4A; P62805:HIST1H4B; P62805:HIST1H4C; P62805:HIST1H4D; P62805:HIST1H4E; P62805:HIST1H4F; P62805:HIST1H4H; P62805:HIST1H4I; P62805:HIST1H4J; P62805:HIST1H4K; P62805:HIST1H4L; P62805:HIST2H4A; P62805:HIST2H4B; P62805:HIST4H4
GO:0000786	nucleosome	cellular_component	15	201	17	545	9.04E-07	1.75E-06	2.392449517	Q16777:HIST2H2AC; P62805:HIST1H4A; P62805:HIST1H4B; P62805:HIST1H4C; P62805:HIST1H4D; P62805:HIST1H4E; P62805:HIST1H4F; P62805:HIST1H4H; P62805:HIST1H4I; P62805:HIST1H4J; P62805:HIST1H4K; P62805:HIST1H4L; P62805:HIST2H4A; P62805:HIST2H4B; P62805:HIST4H4
GO:0044267	cellular protein metabolic process	biological_process	16	201	19	545	2.13E-06	4.13E-06	2.283320241	P35858:IGFALS; P62805:HIST1H4A; P62805:HIST1H4B; P62805:HIST1H4C; P62805:HIST1H4D; P62805:HIST1H4E; P62805:HIST1H4F; P62805:HIST1H4H; P62805:HIST1H4I; P62805:HIST1H4J; P62805:HIST1H4K; P62805:HIST1H4L; P62805:HIST2H4A; P62805:HIST2H4B; P62805:HIST4H4; P0DJI8:SAA1
GO:0003677	DNA binding	molecular_function	26	201	38	545	9.80E-06	1.89E-05	1.855197696	Q06481:APLP2; Q9Y2V2:CARHSP1; Q7Z6Z7:HUWE1; P51858:HDGF; Q00839:HNRNPU; Q16777:HIST2H2AC; Q5QNW6:HIST2H2BF; P62805:HIST1H4A; P62805:HIST1H4B; P62805:HIST1H4C; P62805:HIST1H4D; P62805:HIST1H4E; P62805:HIST1H4F; P62805:HIST1H4H; P62805:HIST1H4I; P62805:HIST1H4J; P62805:HIST1H4K; P62805:HIST1H4L; P62805:HIST2H4A; P62805:HIST2H4B; P62805:HIST4H4; P26583:HMGB2; P22392:NME2; Q01658:DR1; Q9NRY4:ARHGAP35…
GO:0019899	enzyme binding	molecular_function	11	201	13	545	4.48E-05	8.64E-05	2.294297742	P62258:YWHAE; Q13185:CBX3; Q04917:YWHAH; Q6Q788:APOA5; Q9NT62:ATG3; P31946:YWHAB; P11142:HSPA8; P07948:LYN; P15880:RPS2; O75531:BANF1; Q9UKV3:ACIN1
GO:0044822	poly(A) RNA binding	molecular_function	53	201	100	545	8.56E-05	0.000165027	1.437064677	P63104:YWHAZ; Q9P287:BCCIP; P62258:YWHAE; Q7Z6Z7:HUWE1; P51858:HDGF; O75821:EIF3G; Q00839:HNRNPU; P82970:HMGN5; P07910:HNRNPC; P07900:HSP90AA1; Q1KMD3:HNRNPUL2; P55209:NAP1L1; P11142:HSPA8; P62888:RPL30; P19338:NCL; P50395:GDI2; P61981:YWHAG; O60841:EIF5B; P15311:EZR; P62805:HIST1H4A; P62805:HIST1H4B; P62805:HIST1H4C; P62805:HIST1H4D; P62805:HIST1H4E; P62805:HIST1H4F; P62805:HIST1H4H; P62805:HIST…
GO:0000166	nucleotide binding	molecular_function	10	201	12	545	0.000116329	0.000223922	2.259535655	P51858:HDGF; O75821:EIF3G; P07910:HNRNPC; P07900:HSP90AA1; P19338:NCL; Q9UKM9:RALY; Q13247:SRSF6; P43243:MATR3; Q15424:SAFB; Q9UKV3:ACIN1
GO:0005654	nucleoplasm	cellular_component	50	201	94	545	0.000123046	0.000236571	1.442256801	P63104:YWHAZ; P09543:CNP; P35858:IGFALS; Q9BUN1:MENT; Q7Z6Z7:HUWE1; P51858:HDGF; P49321:NASP; Q00839:HNRNPU; Q5QNW6:HIST2H2BF; P82970:HMGN5; P07910:HNRNPC; Q9Y4C1:KDM3A; P07900:HSP90AA1; Q13451:FKBP5; Q1KMD3:HNRNPUL2; P11142:HSPA8; Q9UNF0:PACSIN2; P19338:NCL; P04899:GNAI2; P62805:HIST1H4A; P62805:HIST1H4B; P62805:HIST1H4C; P62805:HIST1H4D; P62805:HIST1H4E; P62805:HIST1H4F; P62805:HIST1H4H; P62805…
GO:0005096	GTPase activator activity	molecular_function	10	201	13	545	0.000509945	0.000979265	2.08572522	P52565:ARHGDIA; P52566:ARHGDIB; Q92619:ARHGAP45; P55160:NCKAP1L; P50395:GDI2; P31150:GDI1; Q86YV0:RASAL3; Q9NRY4:ARHGAP35; P43487:RANBP1; Q9H299:SH3BGRL3
GO:0023026	MHC class II protein complex binding	molecular_function	6	201	7	545	0.000868014	0.001664897	2.324093817	P62258:YWHAE; P60033:CD81; P01903:HLA-DRA; P07900:HSP90AA1; P11142:HSPA8; P08238:HSP90AB1
GO:0016020	membrane	cellular_component	74	201	160	545	0.001352414	0.002590923	1.254042289	P23634:ATP2B4; P09543:CNP; Q06481:APLP2; P62258:YWHAE; P12109:COL6A1; Q7Z6Z7:HUWE1; Q9H223:EHD4; P60033:CD81; P30153:PPP2R1A; Q00839:HNRNPU; P16150:SPN; P27348:YWHAQ; P14317:HCLS1; P07910:HNRNPC; Q9Y4C1:KDM3A; P07357:C8A; P07900:HSP90AA1; Q13451:FKBP5; Q14344:GNA13; Q1KMD3:HNRNPUL2; P31946:YWHAB; P08758:ANXA5; P52566:ARHGDIB; P55209:NAP1L1; P11142:HSPA8; Q92619:ARHGAP45; P62888:RPL30; P55160:NCKA…
GO:0061024	membrane organization	biological_process	7	201	9	545	0.001917061	0.00366831	2.108899945	P63104:YWHAZ; P62258:YWHAE; Q04917:YWHAH; P27348:YWHAQ; P31946:YWHAB; P61981:YWHAG; P61026:RAB10
GO:0042826	histone deacetylase binding	molecular_function	5	201	6	545	0.002399281	0.00457478	2.259535655	P62258:YWHAE; P07900:HSP90AA1; P31946:YWHAB; P08238:HSP90AB1; Q09028:RBBP4
GO:1900034	regulation of cellular response to heat	biological_process	5	201	6	545	0.002399281	0.00457478	2.259535655	P62258:YWHAE; P07900:HSP90AA1; P11142:HSPA8; P08238:HSP90AB1; Q15185:PTGES3
GO:0032587	ruffle membrane	cellular_component	5	201	6	545	0.002399281	0.00457478	2.259535655	Q9UHX3:ADGRE2; P07900:HSP90AA1; Q9UNF0:PACSIN2; P15311:EZR; P09493:TPM1
GO:0005737	cytoplasm	cellular_component	75	201	165	545	0.002452917	0.004671535	1.232473994	P63104:YWHAZ; P09543:CNP; P11171:EPB41; Q92688:ANP32B; Q04917:YWHAH; P80723:BASP1; Q9BUN1:MENT; Q7Z6Z7:HUWE1; P51858:HDGF; Q9BSQ5:CCM2; P49321:NASP; O75821:EIF3G; P05386:RPLP1; P27348:YWHAQ; Q5QNW6:HIST2H2BF; Q8NHL6:LILRB1; P14317:HCLS1; Q9Y4C1:KDM3A; P07900:HSP90AA1; Q14344:GNA13; P14209:CD99; P31946:YWHAB; P08758:ANXA5; P52566:ARHGDIB; Q9UNF0:PACSIN2; P62888:RPL30; P30740:SERPINB1; Q12889:OVGP1…
GO:0035556	intracellular signal transduction	biological_process	8	201	11	545	0.002845209	0.005412264	1.97195839	P62258:YWHAE; Q9Y2V2:CARHSP1; P14317:HCLS1; Q92619:ARHGAP45; P04899:GNAI2; Q9GZY6:LAT2; P16949:STMN1; P13521:SCG2
GO:0007596	blood coagulation	biological_process	7	201	10	545	0.006536214	0.012418807	1.89800995	P52907:CAPZA1; P05546:SERPIND1; Q13572:ITPK1; P08758:ANXA5; Q13201:MMRN1; P07948:LYN; P30273:FCER1G
GO:0007166	cell surface receptor signaling pathway	biological_process	4	201	5	545	0.006610263	0.012515329	2.169154229	Q9UHX3:ADGRE2; P60033:CD81; P16150:SPN; Q9UI08:EVL
GO:0031623	receptor internalization	biological_process	4	201	5	545	0.006610263	0.012515329	2.169154229	P60033:CD81; Q8NHL6:LILRB1; P15311:EZR; P30273:FCER1G
GO:0042581	specific granule	cellular_component	4	201	5	545	0.006610263	0.012515329	2.169154229	P49913:CAMP; P54108:CRISP3; O00186:STXBP3; Q12846:STX4
GO:0030659	cytoplasmic vesicle membrane	cellular_component	8	201	12	545	0.007736598	0.014613573	1.807628524	P63104:YWHAZ; P62258:YWHAE; Q04917:YWHAH; P27348:YWHAQ; P31946:YWHAB; Q9UNF0:PACSIN2; P61981:YWHAG; P61026:RAB10
GO:0031982	vesicle	cellular_component	8	201	12	545	0.007736598	0.014613573	1.807628524	P80723:BASP1; P60033:CD81; P50395:GDI2; Q13561:DCTN2; P15311:EZR; P60660:MYL6; Q9BQE3:TUBA1C; P37802:TAGLN2
GO:0045944	positive regulation of transcription from RNA polymerase II promoter	biological_process	9	201	14	545	0.008458161	0.015957861	1.743070362	P60033:CD81; Q8NHL6:LILRB1; P14317:HCLS1; Q9Y4C1:KDM3A; P19338:NCL; P26583:HMGB2; P07737:PFN1; P22392:NME2; Q15424:SAFB
GO:0000790	nuclear chromatin	cellular_component	5	201	7	545	0.011586879	0.021835251	1.936744847	P49321:NASP; Q16777:HIST2H2AC; P07910:HNRNPC; P26583:HMGB2; Q09028:RBBP4
GO:0031012	extracellular matrix	cellular_component	28	201	56	545	0.011778752	0.02217096	1.355721393	P12109:COL6A1; Q00839:HNRNPU; P02765:AHSG; O75339:CILP; P11142:HSPA8; Q13201:MMRN1; P62888:RPL30; P39060:COL18A1; P62805:HIST1H4A; P62805:HIST1H4B; P62805:HIST1H4C; P62805:HIST1H4D; P62805:HIST1H4E; P62805:HIST1H4F; P62805:HIST1H4H; P62805:HIST1H4I; P62805:HIST1H4J; P62805:HIST1H4K; P62805:HIST1H4L; P62805:HIST2H4A; P62805:HIST2H4B; P62805:HIST4H4; P60660:MYL6; Q14766:LTBP1; P40227:CCT6A; P61247:…
GO:0006351	transcription, DNA-templated	biological_process	12	201	21	545	0.015580644	0.029293062	1.549395878	Q13185:CBX3; P51858:HDGF; P82970:HMGN5; Q9Y4C1:KDM3A; P11142:HSPA8; P26583:HMGB2; P22392:NME2; Q01658:DR1; Q9NRY4:ARHGAP35; Q9UKM9:RALY; Q09028:RBBP4; Q15424:SAFB
GO:0045892	negative regulation of transcription, DNA-templated	biological_process	7	201	11	545	0.016378896	0.030722319	1.725463591	Q13185:CBX3; P80723:BASP1; P27348:YWHAQ; P31946:YWHAB; P11142:HSPA8; P26583:HMGB2; Q9NRY4:ARHGAP35
GO:0051082	unfolded protein binding	molecular_function	7	201	11	545	0.016378896	0.030722319	1.725463591	P11142:HSPA8; Q99733:NAP1L4; Q9UHV9:PFDN2; Q15185:PTGES3; P40227:CCT6A; P68371:TUBB4B; P49368:CCT3
GO:0005874	microtubule	cellular_component	8	201	13	545	0.01712476	0.032084092	1.668580176	P09543:CNP; Q13561:DCTN2; P40227:CCT6A; Q9BQE3:TUBA1C; P68371:TUBB4B; P16949:STMN1; P49368:CCT3; Q14203:DCTN1
GO:0050766	positive regulation of phagocytosis	biological_process	3	201	4	545	0.018153058	0.033467111	2.03358209	Q08722:CD47; P02765:AHSG; P30273:FCER1G
GO:0001649	osteoblast differentiation	biological_process	3	201	4	545	0.018153058	0.033467111	2.03358209	P12109:COL6A1; Q00839:HNRNPU; P07910:HNRNPC
GO:0005852	eukaryotic translation initiation factor 3 complex	cellular_component	3	201	4	545	0.018153058	0.033467111	2.03358209	B5ME19:EIF3CL; O75821:EIF3G; P60228:EIF3E
GO:0001047	core promoter binding	molecular_function	3	201	4	545	0.018153058	0.033467111	2.03358209	Q00839:HNRNPU; Q9Y4C1:KDM3A; Q15424:SAFB
GO:0005581	collagen trimer	cellular_component	3	201	4	545	0.018153058	0.033467111	2.03358209	Q15485:FCN2; P39060:COL18A1; P02747:C1QC
GO:0031072	heat shock protein binding	molecular_function	3	201	4	545	0.018153058	0.033467111	2.03358209	Q13451:FKBP5; P11142:HSPA8; P08238:HSP90AB1
GO:0001664	G-protein coupled receptor binding	molecular_function	3	201	4	545	0.018153058	0.033467111	2.03358209	P11142:HSPA8; P04899:GNAI2; P0DJI8:SAA1
GO:0030593	neutrophil chemotaxis	biological_process	3	201	4	545	0.018153058	0.033467111	2.03358209	P55160:NCKAP1L; P0DJI8:SAA1; P30273:FCER1G
GO:0030838	positive regulation of actin filament polymerization	biological_process	3	201	4	545	0.018153058	0.033467111	2.03358209	P55160:NCKAP1L; Q9UI08:EVL; P07737:PFN1
GO:0050853	B cell receptor signaling pathway	biological_process	3	201	4	545	0.018153058	0.033467111	2.03358209	P55160:NCKAP1L; P07948:LYN; Q9GZY6:LAT2
GO:0051496	positive regulation of stress fiber assembly	biological_process	3	201	4	545	0.018153058	0.033467111	2.03358209	Q9UI08:EVL; P07737:PFN1; P09493:TPM1
GO:0003774	motor activity	molecular_function	3	201	4	545	0.018153058	0.033467111	2.03358209	Q13561:DCTN2; P60660:MYL6; Q14203:DCTN1
GO:0032868	response to insulin	biological_process	3	201	4	545	0.018153058	0.033467111	2.03358209	P07948:LYN; O00186:STXBP3; Q13247:SRSF6
GO:0003729	mRNA binding	molecular_function	3	201	4	545	0.018153058	0.033467111	2.03358209	P42766:RPL35; P40429:RPL13A; P15880:RPS2
GO:0042470	melanosome	cellular_component	14	201	26	545	0.022015352	0.040541384	1.460007654	P63104:YWHAZ; P09543:CNP; P62258:YWHAE; P07900:HSP90AA1; Q14344:GNA13; P31946:YWHAB; P55209:NAP1L1; P11142:HSPA8; P40967:PMEL; P08238:HSP90AB1; P51148:RAB5C; P36955:SERPINF1; P54709:ATP1B3; P08133:ANXA6
GO:0006605	protein targeting	biological_process	4	201	6	545	0.027665176	0.050542149	1.807628524	P62258:YWHAE; P27348:YWHAQ; P31946:YWHAB; P61981:YWHAG
GO:0003714	transcription corepressor activity	molecular_function	4	201	6	545	0.027665176	0.050542149	1.807628524	P80723:BASP1; P31946:YWHAB; Q01658:DR1; Q9NRY4:ARHGAP35
GO:0032869	cellular response to insulin stimulus	biological_process	4	201	6	545	0.027665176	0.050542149	1.807628524	Q7L576:CYFIP1; P61981:YWHAG; P61026:RAB10; P80108:GPLD1
GO:0006414	translational elongation	biological_process	4	201	6	545	0.027665176	0.050542149	1.807628524	P05386:RPLP1; P26641:EEF1G; P24534:EEF1B2; P05387:RPLP2
GO:0009615	response to virus	biological_process	4	201	6	545	0.027665176	0.050542149	1.807628524	Q8NHL6:LILRB1; P26641:EEF1G; P16949:STMN1; O75531:BANF1
GO:0006956	complement activation	biological_process	4	201	6	545	0.027665176	0.050542149	1.807628524	Q15485:FCN2; P07357:C8A; P02747:C1QC; Q03591:CFHR1
GO:0010976	positive regulation of neuron projection development	biological_process	4	201	6	545	0.027665176	0.050542149	1.807628524	P07948:LYN; Q9NRY4:ARHGAP35; O15031:PLXNB2; P36955:SERPINF1
GO:0005765	lysosomal membrane	cellular_component	10	201	18	545	0.029520615	0.053870954	1.506357103	P12109:COL6A1; Q8IWA5:SLC44A2; Q9HAV0:GNB4; P01903:HLA-DRA; P11142:HSPA8; P08238:HSP90AB1; P51148:RAB5C; P80108:GPLD1; Q6EMK4:VASN; P08133:ANXA6
GO:0008284	positive regulation of cell proliferation	biological_process	9	201	16	545	0.031263115	0.056986378	1.525186567	Q08722:CD47; P60033:CD81; P82970:HMGN5; P14317:HCLS1; P55209:NAP1L1; P39060:COL18A1; P04899:GNAI2; P07948:LYN; Q12846:STX4
GO:0000122	negative regulation of transcription from RNA polymerase II promoter	biological_process	5	201	8	545	0.032088202	0.058358611	1.694651741	P51858:HDGF; P14317:HCLS1; P15311:EZR; Q01658:DR1; Q9NRY4:ARHGAP35
GO:0000398	mRNA splicing, via spliceosome	biological_process	5	201	8	545	0.032088202	0.058358611	1.694651741	Q00839:HNRNPU; P07910:HNRNPC; P11142:HSPA8; Q9UKM9:RALY; Q13247:SRSF6
GO:0008360	regulation of cell shape	biological_process	8	201	14	545	0.03272464	0.059449148	1.549395878	Q7L576:CYFIP1; O14950:MYL12B; Q14344:GNA13; P15311:EZR; Q9NRY4:ARHGAP35; P09493:TPM1; O75781:PALM; O15031:PLXNB2
GO:0030168	platelet activation	biological_process	6	201	10	545	0.033679692	0.061046804	1.626865672	P63104:YWHAZ; Q14344:GNA13; P30679:GNA15; P07948:LYN; P0DJI8:SAA1; P30273:FCER1G
GO:0030529	intracellular ribonucleoprotein complex	cellular_component	6	201	10	545	0.033679692	0.061046804	1.626865672	Q00839:HNRNPU; P11142:HSPA8; P19338:NCL; P36578:RPL4; P61247:RPS3A; P40429:RPL13A
GO:0005739	mitochondrion	cellular_component	12	201	23	545	0.040045581	0.072504051	1.414665801	P63104:YWHAZ; P62258:YWHAE; Q04917:YWHAH; P30153:PPP2R1A; P27348:YWHAQ; P14317:HCLS1; P31946:YWHAB; P61981:YWHAG; P08238:HSP90AB1; Q9UHV9:PFDN2; Q6EMK4:VASN; P08133:ANXA6
GO:0005856	cytoskeleton	cellular_component	10	201	19	545	0.047651143	0.085923023	1.427075151	P52907:CAPZA1; P80723:BASP1; P52565:ARHGDIA; P52566:ARHGDIB; Q9UNF0:PACSIN2; Q9UI08:EVL; P07737:PFN1; P09493:TPM1; P68371:TUBB4B; P49368:CCT3
GO:0007413	axonal fasciculation	biological_process	2	201	3	545	0.049691705	0.085923023	1.807628524	Q9NQ79:CRTAC1; Q9NRY4:ARHGAP35
GO:0021766	hippocampus development	biological_process	2	201	3	545	0.049691705	0.085923023	1.807628524	P23634:ATP2B4; P62258:YWHAE
GO:0035329	hippo signaling	biological_process	2	201	3	545	0.049691705	0.085923023	1.807628524	P62258:YWHAE; P31946:YWHAB
GO:0014731	spectrin-associated cytoskeleton	cellular_component	2	201	3	545	0.049691705	0.085923023	1.807628524	P11171:EPB41; P11277:SPTB
GO:0048167	regulation of synaptic plasticity	biological_process	2	201	3	545	0.049691705	0.085923023	1.807628524	Q04917:YWHAH; P61981:YWHAG
GO:0019902	phosphatase binding	molecular_function	2	201	3	545	0.049691705	0.085923023	1.807628524	Q9Y2V2:CARHSP1; Q5R3F8:ELFN2
GO:0031209	SCAR complex	cellular_component	2	201	3	545	0.049691705	0.085923023	1.807628524	Q7L576:CYFIP1; P55160:NCKAP1L
GO:0031529	ruffle organization	biological_process	2	201	3	545	0.049691705	0.085923023	1.807628524	Q7L576:CYFIP1; P09493:TPM1
GO:0050890	cognition	biological_process	2	201	3	545	0.049691705	0.085923023	1.807628524	Q7L576:CYFIP1; P01903:HLA-DRA
GO:0030890	positive regulation of B cell proliferation	biological_process	2	201	3	545	0.049691705	0.085923023	1.807628524	P60033:CD81; P55160:NCKAP1L
GO:0004722	protein serine/threonine phosphatase activity	molecular_function	2	201	3	545	0.049691705	0.085923023	1.807628524	P30153:PPP2R1A; P60510:PPP4C
GO:0010033	response to organic substance	biological_process	2	201	3	545	0.049691705	0.085923023	1.807628524	P30153:PPP2R1A; P08758:ANXA5
GO:0001931	uropod	cellular_component	2	201	3	545	0.049691705	0.085923023	1.807628524	P16150:SPN; P15311:EZR
GO:0042169	SH2 domain binding	molecular_function	2	201	3	545	0.049691705	0.085923023	1.807628524	Q8NHL6:LILRB1; Q9GZY6:LAT2
GO:0042288	MHC class I protein binding	molecular_function	2	201	3	545	0.049691705	0.085923023	1.807628524	Q8NHL6:LILRB1; P68371:TUBB4B
GO:0071222	cellular response to lipopolysaccharide	biological_process	2	201	3	545	0.049691705	0.085923023	1.807628524	Q8NHL6:LILRB1; P26583:HMGB2
GO:0031902	late endosome membrane	cellular_component	2	201	3	545	0.049691705	0.085923023	1.807628524	P01903:HLA-DRA; P08133:ANXA6
GO:0019835	cytolysis	biological_process	2	201	3	545	0.049691705	0.085923023	1.807628524	P07357:C8A; O14791:APOL1
GO:0043254	regulation of protein complex assembly	biological_process	2	201	3	545	0.049691705	0.085923023	1.807628524	P07900:HSP90AA1; P11142:HSPA8
GO:0031526	brush border membrane	cellular_component	2	201	3	545	0.049691705	0.085923023	1.807628524	Q14344:GNA13; P08238:HSP90AB1
GO:0035023	regulation of Rho protein signal transduction	biological_process	2	201	3	545	0.049691705	0.085923023	1.807628524	P52565:ARHGDIA; P52566:ARHGDIB
GO:2000249	regulation of actin cytoskeleton reorganization	biological_process	2	201	3	545	0.049691705	0.085923023	1.807628524	P52565:ARHGDIA; P52566:ARHGDIB
GO:0051291	protein heterooligomerization	biological_process	2	201	3	545	0.049691705	0.085923023	1.807628524	P31946:YWHAB; O00186:STXBP3
GO:0005544	calcium-dependent phospholipid binding	molecular_function	2	201	3	545	0.049691705	0.085923023	1.807628524	P08758:ANXA5; P08133:ANXA6
GO:0005869	dynactin complex	cellular_component	2	201	3	545	0.049691705	0.085923023	1.807628524	Q13561:DCTN2; Q14203:DCTN1
GO:0007052	mitotic spindle organization	biological_process	2	201	3	545	0.049691705	0.085923023	1.807628524	Q13561:DCTN2; P16949:STMN1
GO:0032402	melanosome transport	biological_process	2	201	3	545	0.049691705	0.085923023	1.807628524	Q13561:DCTN2; Q14203:DCTN1
GO:0051272	positive regulation of cellular component movement	biological_process	2	201	3	545	0.049691705	0.085923023	1.807628524	P07948:LYN; P16949:STMN1
GO:0051279	regulation of release of sequestered calcium ion into cytosol	biological_process	2	201	3	545	0.049691705	0.085923023	1.807628524	P07948:LYN; Q8TF42:UBASH3B
GO:0006446	regulation of translational initiation	biological_process	2	201	3	545	0.049691705	0.085923023	1.807628524	O60841:EIF5B; P60228:EIF3E
GO:0036064	ciliary basal body	cellular_component	2	201	3	545	0.049691705	0.085923023	1.807628524	P15311:EZR; Q9NRY4:ARHGAP35
GO:0051117	ATPase binding	molecular_function	2	201	3	545	0.049691705	0.085923023	1.807628524	P15311:EZR; P54709:ATP1B3
GO:0003690	double-stranded DNA binding	molecular_function	2	201	3	545	0.049691705	0.085923023	1.807628524	P26583:HMGB2; Q15424:SAFB
GO:0006325	chromatin organization	biological_process	2	201	3	545	0.049691705	0.085923023	1.807628524	P26583:HMGB2; Q15424:SAFB
GO:0008307	structural constituent of muscle	molecular_function	2	201	3	545	0.049691705	0.085923023	1.807628524	P60660:MYL6; P09493:TPM1
GO:0031235	intrinsic component of the cytoplasmic side of the plasma membrane	cellular_component	2	201	3	545	0.049691705	0.085923023	1.807628524	Q86YV0:RASAL3; P11277:SPTB
GO:0007010	cytoskeleton organization	biological_process	2	201	3	545	0.049691705	0.085923023	1.807628524	P09493:TPM1; O75781:PALM
GO:0043197	dendritic spine	cellular_component	2	201	3	545	0.049691705	0.085923023	1.807628524	O75781:PALM; Q12846:STX4
GO:0007017	microtubule-based process	biological_process	2	201	3	545	0.049691705	0.085923023	1.807628524	Q9BQE3:TUBA1C; P68371:TUBB4B
GO:0030512	negative regulation of transforming growth factor beta receptor signaling pathway	biological_process	2	201	3	545	0.049691705	0.085923023	1.807628524	Q6EMK4:VASN; Q9BXN1:ASPN
GO:0015631	tubulin binding	molecular_function	2	201	3	545	0.049691705	0.085923023	1.807628524	P16949:STMN1; Q14203:DCTN1
GO:0005525	GTP binding	molecular_function	13	201	26	545	0.053615211	0.092608092	1.355721393	P61204:ARF3; Q9H223:EHD4; Q14344:GNA13; P30679:GNA15; P04899:GNAI2; O60841:EIF5B; P08238:HSP90AB1; P61026:RAB10; Q9NRY4:ARHGAP35; P51148:RAB5C; Q9BQE3:TUBA1C; P68371:TUBB4B; P08133:ANXA6
GO:0043066	negative regulation of apoptotic process	biological_process	8	201	15	545	0.055962878	0.09655988	1.446102819	P63104:YWHAZ; P82970:HMGN5; P49747:COMP; P52565:ARHGDIA; P08758:ANXA5; P55160:NCKAP1L; P22392:NME2; P61247:RPS3A
GO:0000086	G2/M transition of mitotic cell cycle	biological_process	7	201	13	545	0.060125464	0.103631403	1.460007654	P62258:YWHAE; P30153:PPP2R1A; P07900:HSP90AA1; P61981:YWHAG; Q13561:DCTN2; P68371:TUBB4B; Q14203:DCTN1
GO:0016323	basolateral plasma membrane	cellular_component	6	201	11	545	0.063956084	0.1086649	1.478968792	P23634:ATP2B4; P15311:EZR; P08238:HSP90AB1; O75781:PALM; O00186:STXBP3; Q12846:STX4
GO:0050821	protein stabilization	biological_process	6	201	11	545	0.063956084	0.1086649	1.478968792	P07900:HSP90AA1; P07737:PFN1; P08238:HSP90AB1; P40227:CCT6A; P49368:CCT3; P54709:ATP1B3
GO:0008134	transcription factor binding	molecular_function	3	201	5	545	0.064324238	0.1086649	1.626865672	P63104:YWHAZ; P26583:HMGB2; Q01658:DR1
GO:0000785	chromatin	cellular_component	3	201	5	545	0.064324238	0.1086649	1.626865672	Q13185:CBX3; P82970:HMGN5; Q9Y4C1:KDM3A
GO:0019898	extrinsic component of membrane	cellular_component	3	201	5	545	0.064324238	0.1086649	1.626865672	P11171:EPB41; Q9UNF0:PACSIN2; P15311:EZR
GO:0045202	synapse	cellular_component	3	201	5	545	0.064324238	0.1086649	1.626865672	Q7L576:CYFIP1; P07737:PFN1; Q12846:STX4
GO:0006260	DNA replication	biological_process	3	201	5	545	0.064324238	0.1086649	1.626865672	P49321:NASP; P55209:NAP1L1; Q09028:RBBP4
GO:0071013	catalytic step 2 spliceosome	cellular_component	3	201	5	545	0.064324238	0.1086649	1.626865672	Q00839:HNRNPU; P07910:HNRNPC; Q9UKM9:RALY
GO:0031295	T cell costimulation	biological_process	3	201	5	545	0.064324238	0.1086649	1.626865672	P16150:SPN; P01903:HLA-DRA; P07948:LYN
GO:0042742	defense response to bacterium	biological_process	3	201	5	545	0.064324238	0.1086649	1.626865672	P16150:SPN; P49913:CAMP; P30273:FCER1G
GO:0050727	regulation of inflammatory response	biological_process	3	201	5	545	0.064324238	0.1086649	1.626865672	P02765:AHSG; P07948:LYN; Q96PD5:PGLYRP2
GO:0003700	transcription factor activity, sequence-specific DNA binding	molecular_function	3	201	5	545	0.064324238	0.1086649	1.626865672	Q9Y4C1:KDM3A; P26583:HMGB2; P22392:NME2
GO:0006986	response to unfolded protein	biological_process	3	201	5	545	0.064324238	0.1086649	1.626865672	P07900:HSP90AA1; P11142:HSPA8; P08238:HSP90AB1
GO:0005834	heterotrimeric G-protein complex	cellular_component	3	201	5	545	0.064324238	0.1086649	1.626865672	Q14344:GNA13; P30679:GNA15; P04899:GNAI2
GO:0006469	negative regulation of protein kinase activity	biological_process	3	201	5	545	0.064324238	0.1086649	1.626865672	P61981:YWHAG; Q8TF42:UBASH3B; Q9BXN1:ASPN
GO:0007067	mitotic nuclear division	biological_process	3	201	5	545	0.064324238	0.1086649	1.626865672	Q13561:DCTN2; P09496:CLTA; Q14203:DCTN1
GO:0042056	chemoattractant activity	molecular_function	3	201	5	545	0.064324238	0.1086649	1.626865672	P26583:HMGB2; P0DJI8:SAA1; P13521:SCG2
GO:0045785	positive regulation of cell adhesion	biological_process	3	201	5	545	0.064324238	0.1086649	1.626865672	P09493:TPM1; P0DJI8:SAA1; Q12846:STX4
GO:0007420	brain development	biological_process	3	201	5	545	0.064324238	0.1086649	1.626865672	O00186:STXBP3; O15031:PLXNB2; P16949:STMN1
GO:0006886	intracellular protein transport	biological_process	5	201	9	545	0.066906092	0.112672928	1.506357103	Q04917:YWHAH; P53618:COPB1; O60763:USO1; Q12846:STX4; P09496:CLTA
GO:0019886	antigen processing and presentation of exogenous peptide antigen via MHC class II	biological_process	5	201	9	545	0.066906092	0.112672928	1.506357103	P01903:HLA-DRA; Q13561:DCTN2; P30273:FCER1G; P09496:CLTA; Q14203:DCTN1
GO:0008285	negative regulation of cell proliferation	biological_process	5	201	9	545	0.066906092	0.112672928	1.506357103	Q07507:DPT; P39060:COL18A1; P07948:LYN; P80108:GPLD1; Q09028:RBBP4
GO:0006461	protein complex assembly	biological_process	4	201	7	545	0.067860919	0.113570347	1.549395878	P11171:EPB41; P52907:CAPZA1; P30153:PPP2R1A; P55160:NCKAP1L
GO:0045893	positive regulation of transcription, DNA-templated	biological_process	4	201	7	545	0.067860919	0.113570347	1.549395878	Q04917:YWHAH; P82970:HMGN5; Q9Y4C1:KDM3A; P26583:HMGB2
GO:0003743	translation initiation factor activity	molecular_function	4	201	7	545	0.067860919	0.113570347	1.549395878	B5ME19:EIF3CL; O75821:EIF3G; O60841:EIF5B; P60228:EIF3E
GO:0007162	negative regulation of cell adhesion	biological_process	4	201	7	545	0.067860919	0.113570347	1.549395878	P16150:SPN; P52565:ARHGDIA; P52566:ARHGDIB; O15031:PLXNB2
GO:0016887	ATPase activity	molecular_function	4	201	7	545	0.067860919	0.113570347	1.549395878	P07900:HSP90AA1; P11142:HSPA8; Q9H497:TOR3A; Q9UKV3:ACIN1
GO:0042493	response to drug	biological_process	4	201	7	545	0.067860919	0.113570347	1.549395878	P55160:NCKAP1L; P39060:COL18A1; P07948:LYN; P26583:HMGB2
GO:0006355	regulation of transcription, DNA-templated	biological_process	7	201	14	545	0.096659896	0.161600137	1.355721393	Q9Y2V2:CARHSP1; P30153:PPP2R1A; P82970:HMGN5; P14317:HCLS1; P22392:NME2; Q9UKM9:RALY; Q09028:RBBP4
GO:0043005	neuron projection	cellular_component	5	201	10	545	0.116745692	0.181424489	1.355721393	P23634:ATP2B4; Q7L576:CYFIP1; P31150:GDI1; P07737:PFN1; P16949:STMN1
GO:0043209	myelin sheath	cellular_component	11	201	24	545	0.126653275	0.181424489	1.24274461	Q9HAV0:GNB4; P07900:HSP90AA1; P11142:HSPA8; P50395:GDI2; P61981:YWHAG; P15311:EZR; P31150:GDI1; P18669:PGAM1; P31948:STIP1; P68371:TUBB4B; P49368:CCT3
GO:0006357	regulation of transcription from RNA polymerase II promoter	biological_process	4	201	8	545	0.127482114	0.181424489	1.355721393	P23634:ATP2B4; P82970:HMGN5; P26583:HMGB2; Q15424:SAFB
GO:0010628	positive regulation of gene expression	biological_process	4	201	8	545	0.127482114	0.181424489	1.355721393	Q00839:HNRNPU; Q8NHL6:LILRB1; P82970:HMGN5; P15311:EZR
GO:0004180	carboxypeptidase activity	molecular_function	1	201	2	545	0.135590934	0.181424489	1.355721393	Q96KN2:CNDP1
GO:0043171	peptide catabolic process	biological_process	1	201	2	545	0.135590934	0.181424489	1.355721393	Q96KN2:CNDP1
GO:0051683	establishment of Golgi localization	biological_process	1	201	2	545	0.135590934	0.181424489	1.355721393	P63104:YWHAZ
GO:0019894	kinesin binding	molecular_function	1	201	2	545	0.135590934	0.181424489	1.355721393	O94985:CLSTN1
GO:0051965	positive regulation of synapse assembly	biological_process	1	201	2	545	0.135590934	0.181424489	1.355721393	O94985:CLSTN1
GO:0006874	cellular calcium ion homeostasis	biological_process	1	201	2	545	0.135590934	0.181424489	1.355721393	P23634:ATP2B4
GO:0007283	spermatogenesis	biological_process	1	201	2	545	0.135590934	0.181424489	1.355721393	P23634:ATP2B4
GO:0005741	mitochondrial outer membrane	cellular_component	1	201	2	545	0.135590934	0.181424489	1.355721393	P09543:CNP
GO:0007268	chemical synaptic transmission	biological_process	1	201	2	545	0.135590934	0.181424489	1.355721393	P09543:CNP
GO:0031143	pseudopodium	cellular_component	1	201	2	545	0.135590934	0.181424489	1.355721393	P09543:CNP
GO:0048709	oligodendrocyte differentiation	biological_process	1	201	2	545	0.135590934	0.181424489	1.355721393	P09543:CNP
GO:0031092	platelet alpha granule membrane	cellular_component	1	201	2	545	0.135590934	0.181424489	1.355721393	Q06481:APLP2
GO:0046914	transition metal ion binding	molecular_function	1	201	2	545	0.135590934	0.181424489	1.355721393	Q06481:APLP2
GO:0005871	kinesin complex	cellular_component	1	201	2	545	0.135590934	0.181424489	1.355721393	P62258:YWHAE
GO:0086013	membrane repolarization during cardiac muscle cell action potential	biological_process	1	201	2	545	0.135590934	0.181424489	1.355721393	P62258:YWHAE
GO:0086091	regulation of heart rate by cardiac conduction	biological_process	1	201	2	545	0.135590934	0.181424489	1.355721393	P62258:YWHAE
GO:1901016	regulation of potassium ion transmembrane transporter activity	biological_process	1	201	2	545	0.135590934	0.181424489	1.355721393	P62258:YWHAE
GO:0005719	nuclear euchromatin	cellular_component	1	201	2	545	0.135590934	0.181424489	1.355721393	Q13185:CBX3
GO:0005720	nuclear heterochromatin	cellular_component	1	201	2	545	0.135590934	0.181424489	1.355721393	Q13185:CBX3
GO:0006919	activation of cysteine-type endopeptidase activity involved in apoptotic process	biological_process	1	201	2	545	0.135590934	0.181424489	1.355721393	Q92688:ANP32B
GO:0060021	palate development	biological_process	1	201	2	545	0.135590934	0.181424489	1.355721393	Q92688:ANP32B
GO:0070063	RNA polymerase binding	molecular_function	1	201	2	545	0.135590934	0.181424489	1.355721393	Q92688:ANP32B
GO:0002028	regulation of sodium ion transport	biological_process	1	201	2	545	0.135590934	0.181424489	1.355721393	Q04917:YWHAH
GO:0086010	membrane depolarization during action potential	biological_process	1	201	2	545	0.135590934	0.181424489	1.355721393	Q04917:YWHAH
GO:0050870	positive regulation of T cell activation	biological_process	1	201	2	545	0.135590934	0.181424489	1.355721393	Q08722:CD47
GO:0005589	collagen type VI trimer	cellular_component	1	201	2	545	0.135590934	0.181424489	1.355721393	P12109:COL6A1
GO:0048407	platelet-derived growth factor binding	molecular_function	1	201	2	545	0.135590934	0.181424489	1.355721393	P12109:COL6A1
GO:0070208	protein heterotrimerization	biological_process	1	201	2	545	0.135590934	0.181424489	1.355721393	P12109:COL6A1
GO:0006656	phosphatidylcholine biosynthetic process	biological_process	1	201	2	545	0.135590934	0.181424489	1.355721393	Q8IWA5:SLC44A2
GO:0015220	choline transmembrane transporter activity	molecular_function	1	201	2	545	0.135590934	0.181424489	1.355721393	Q8IWA5:SLC44A2
GO:0015871	choline transport	biological_process	1	201	2	545	0.135590934	0.181424489	1.355721393	Q8IWA5:SLC44A2
GO:0008047	enzyme activator activity	molecular_function	1	201	2	545	0.135590934	0.181424489	1.355721393	Q6Q788:APOA5
GO:0010898	positive regulation of triglyceride catabolic process	biological_process	1	201	2	545	0.135590934	0.181424489	1.355721393	Q6Q788:APOA5
GO:0010902	positive regulation of very-low-density lipoprotein particle remodeling	biological_process	1	201	2	545	0.135590934	0.181424489	1.355721393	Q6Q788:APOA5
GO:0019433	triglyceride catabolic process	biological_process	1	201	2	545	0.135590934	0.181424489	1.355721393	Q6Q788:APOA5
GO:0034370	triglyceride-rich lipoprotein particle remodeling	biological_process	1	201	2	545	0.135590934	0.181424489	1.355721393	Q6Q788:APOA5
GO:0034380	high-density lipoprotein particle assembly	biological_process	1	201	2	545	0.135590934	0.181424489	1.355721393	Q6Q788:APOA5
GO:0042246	tissue regeneration	biological_process	1	201	2	545	0.135590934	0.181424489	1.355721393	Q6Q788:APOA5
GO:0045723	positive regulation of fatty acid biosynthetic process	biological_process	1	201	2	545	0.135590934	0.181424489	1.355721393	Q6Q788:APOA5
GO:0050750	low-density lipoprotein particle receptor binding	molecular_function	1	201	2	545	0.135590934	0.181424489	1.355721393	Q6Q788:APOA5
GO:0051006	positive regulation of lipoprotein lipase activity	biological_process	1	201	2	545	0.135590934	0.181424489	1.355721393	Q6Q788:APOA5
GO:0060230	lipoprotein lipase activator activity	molecular_function	1	201	2	545	0.135590934	0.181424489	1.355721393	Q6Q788:APOA5
GO:0070325	lipoprotein particle receptor binding	molecular_function	1	201	2	545	0.135590934	0.181424489	1.355721393	Q6Q788:APOA5
GO:0008290	F-actin capping protein complex	cellular_component	1	201	2	545	0.135590934	0.181424489	1.355721393	P52907:CAPZA1
GO:0071203	WASH complex	cellular_component	1	201	2	545	0.135590934	0.181424489	1.355721393	P52907:CAPZA1
GO:0031256	leading edge membrane	cellular_component	1	201	2	545	0.135590934	0.181424489	1.355721393	Q9UHX3:ADGRE2
GO:0006464	cellular protein modification process	biological_process	1	201	2	545	0.135590934	0.181424489	1.355721393	Q9NT62:ATG3
GO:0016236	macroautophagy	biological_process	1	201	2	545	0.135590934	0.181424489	1.355721393	Q9NT62:ATG3
GO:0006661	phosphatidylinositol biosynthetic process	biological_process	1	201	2	545	0.135590934	0.181424489	1.355721393	P61204:ARF3
GO:1900006	positive regulation of dendrite development	biological_process	1	201	2	545	0.135590934	0.181424489	1.355721393	Q7L576:CYFIP1
GO:2000601	positive regulation of Arp2/3 complex-mediated actin nucleation	biological_process	1	201	2	545	0.135590934	0.181424489	1.355721393	Q7L576:CYFIP1
GO:0006513	protein monoubiquitination	biological_process	1	201	2	545	0.135590934	0.181424489	1.355721393	Q7Z6Z7:HUWE1
GO:0016574	histone ubiquitination	biological_process	1	201	2	545	0.135590934	0.181424489	1.355721393	Q7Z6Z7:HUWE1
GO:0042787	protein ubiquitination involved in ubiquitin-dependent protein catabolic process	biological_process	1	201	2	545	0.135590934	0.181424489	1.355721393	Q7Z6Z7:HUWE1
GO:1903955	positive regulation of protein targeting to mitochondrion	biological_process	1	201	2	545	0.135590934	0.181424489	1.355721393	Q7Z6Z7:HUWE1
GO:0001570	vasculogenesis	biological_process	1	201	2	545	0.135590934	0.181424489	1.355721393	Q9BSQ5:CCM2
GO:0035264	multicellular organism growth	biological_process	1	201	2	545	0.135590934	0.181424489	1.355721393	Q9BSQ5:CCM2
GO:0048845	venous blood vessel morphogenesis	biological_process	1	201	2	545	0.135590934	0.181424489	1.355721393	Q9BSQ5:CCM2
GO:0060039	pericardium development	biological_process	1	201	2	545	0.135590934	0.181424489	1.355721393	Q9BSQ5:CCM2
GO:0008104	protein localization	biological_process	1	201	2	545	0.135590934	0.181424489	1.355721393	P60033:CD81
GO:0006275	regulation of DNA replication	biological_process	1	201	2	545	0.135590934	0.181424489	1.355721393	P30153:PPP2R1A
GO:0006672	ceramide metabolic process	biological_process	1	201	2	545	0.135590934	0.181424489	1.355721393	P30153:PPP2R1A
GO:0007059	chromosome segregation	biological_process	1	201	2	545	0.135590934	0.181424489	1.355721393	P30153:PPP2R1A
GO:0075525	viral translational termination-reinitiation	biological_process	1	201	2	545	0.135590934	0.181424489	1.355721393	O75821:EIF3G
GO:0004888	transmembrane signaling receptor activity	molecular_function	1	201	2	545	0.135590934	0.181424489	1.355721393	P16150:SPN
GO:0042535	positive regulation of tumor necrosis factor biosynthetic process	biological_process	1	201	2	545	0.135590934	0.181424489	1.355721393	P16150:SPN
GO:0045060	negative thymic T cell selection	biological_process	1	201	2	545	0.135590934	0.181424489	1.355721393	P16150:SPN
GO:2001205	negative regulation of osteoclast development	biological_process	1	201	2	545	0.135590934	0.181424489	1.355721393	Q8NHL6:LILRB1
GO:0014068	positive regulation of phosphatidylinositol 3-kinase signaling	biological_process	1	201	2	545	0.135590934	0.181424489	1.355721393	P14317:HCLS1
GO:0030041	actin filament polymerization	biological_process	1	201	2	545	0.135590934	0.181424489	1.355721393	P14317:HCLS1
GO:0042993	positive regulation of transcription factor import into nucleus	biological_process	1	201	2	545	0.135590934	0.181424489	1.355721393	P14317:HCLS1
GO:0045651	positive regulation of macrophage differentiation	biological_process	1	201	2	545	0.135590934	0.181424489	1.355721393	P14317:HCLS1
GO:0051897	positive regulation of protein kinase B signaling	biological_process	1	201	2	545	0.135590934	0.181424489	1.355721393	P14317:HCLS1
GO:0043395	heparan sulfate proteoglycan binding	molecular_function	1	201	2	545	0.135590934	0.181424489	1.355721393	P49747:COMP
GO:0030500	regulation of bone mineralization	biological_process	1	201	2	545	0.135590934	0.181424489	1.355721393	P02765:AHSG
GO:0030502	negative regulation of bone mineralization	biological_process	1	201	2	545	0.135590934	0.181424489	1.355721393	P02765:AHSG
GO:0003009	skeletal muscle contraction	biological_process	1	201	2	545	0.135590934	0.181424489	1.355721393	Q6JBY9:RCSD1
GO:0000287	magnesium ion binding	molecular_function	1	201	2	545	0.135590934	0.181424489	1.355721393	Q13572:ITPK1
GO:0004572	mannosyl-oligosaccharide 1,3-1,6-alpha-mannosidase activity	molecular_function	1	201	2	545	0.135590934	0.181424489	1.355721393	P49641:MAN2A2
GO:0006013	mannose metabolic process	biological_process	1	201	2	545	0.135590934	0.181424489	1.355721393	P49641:MAN2A2
GO:0006517	protein deglycosylation	biological_process	1	201	2	545	0.135590934	0.181424489	1.355721393	P49641:MAN2A2
GO:0016799	hydrolase activity, hydrolyzing N-glycosyl compounds	molecular_function	1	201	2	545	0.135590934	0.181424489	1.355721393	P49641:MAN2A2
GO:0032395	MHC class II receptor activity	molecular_function	1	201	2	545	0.135590934	0.181424489	1.355721393	P01903:HLA-DRA
GO:0042605	peptide antigen binding	molecular_function	1	201	2	545	0.135590934	0.181424489	1.355721393	P01903:HLA-DRA
GO:0060333	interferon-gamma-mediated signaling pathway	biological_process	1	201	2	545	0.135590934	0.181424489	1.355721393	P01903:HLA-DRA
GO:0001878	response to yeast	biological_process	1	201	2	545	0.135590934	0.181424489	1.355721393	P49913:CAMP
GO:0001867	complement activation, lectin pathway	biological_process	1	201	2	545	0.135590934	0.181424489	1.355721393	Q15485:FCN2
GO:0005579	membrane attack complex	cellular_component	1	201	2	545	0.135590934	0.181424489	1.355721393	P07357:C8A
GO:0006957	complement activation, alternative pathway	biological_process	1	201	2	545	0.135590934	0.181424489	1.355721393	P07357:C8A
GO:0009409	response to cold	biological_process	1	201	2	545	0.135590934	0.181424489	1.355721393	P07900:HSP90AA1
GO:0045040	protein import into mitochondrial outer membrane	biological_process	1	201	2	545	0.135590934	0.181424489	1.355721393	P07900:HSP90AA1
GO:0050999	regulation of nitric-oxide synthase activity	biological_process	1	201	2	545	0.135590934	0.181424489	1.355721393	P07900:HSP90AA1
GO:0001569	branching involved in blood vessel morphogenesis	biological_process	1	201	2	545	0.135590934	0.181424489	1.355721393	Q14344:GNA13
GO:0051220	cytoplasmic sequestering of protein	biological_process	1	201	2	545	0.135590934	0.181424489	1.355721393	P31946:YWHAB
GO:0004859	phospholipase inhibitor activity	molecular_function	1	201	2	545	0.135590934	0.181424489	1.355721393	P08758:ANXA5
GO:0007202	activation of phospholipase C activity	biological_process	1	201	2	545	0.135590934	0.181424489	1.355721393	P30679:GNA15
GO:0007269	neurotransmitter secretion	biological_process	1	201	2	545	0.135590934	0.181424489	1.355721393	P11142:HSPA8
GO:0009267	cellular response to starvation	biological_process	1	201	2	545	0.135590934	0.181424489	1.355721393	P11142:HSPA8
GO:0042623	ATPase activity, coupled	molecular_function	1	201	2	545	0.135590934	0.181424489	1.355721393	P11142:HSPA8
GO:0046034	ATP metabolic process	biological_process	1	201	2	545	0.135590934	0.181424489	1.355721393	P11142:HSPA8
GO:0005215	transporter activity	molecular_function	1	201	2	545	0.135590934	0.181424489	1.355721393	Q9UNF0:PACSIN2
GO:0030011	maintenance of cell polarity	biological_process	1	201	2	545	0.135590934	0.181424489	1.355721393	P55160:NCKAP1L
GO:0032715	negative regulation of interleukin-6 production	biological_process	1	201	2	545	0.135590934	0.181424489	1.355721393	P55160:NCKAP1L
GO:0042327	positive regulation of phosphorylation	biological_process	1	201	2	545	0.135590934	0.181424489	1.355721393	P55160:NCKAP1L
GO:0043029	T cell homeostasis	biological_process	1	201	2	545	0.135590934	0.181424489	1.355721393	P55160:NCKAP1L
GO:0060100	positive regulation of phagocytosis, engulfment	biological_process	1	201	2	545	0.135590934	0.181424489	1.355721393	P55160:NCKAP1L
GO:0071364	cellular response to epidermal growth factor stimulus	biological_process	1	201	2	545	0.135590934	0.181424489	1.355721393	P19338:NCL
GO:0007565	female pregnancy	biological_process	1	201	2	545	0.135590934	0.181424489	1.355721393	Q12889:OVGP1
GO:0042438	melanin biosynthetic process	biological_process	1	201	2	545	0.135590934	0.181424489	1.355721393	P40967:PMEL
GO:0008154	actin polymerization or depolymerization	biological_process	1	201	2	545	0.135590934	0.181424489	1.355721393	Q9UI08:EVL
GO:0001886	endothelial cell morphogenesis	biological_process	1	201	2	545	0.135590934	0.181424489	1.355721393	P39060:COL18A1
GO:0007601	visual perception	biological_process	1	201	2	545	0.135590934	0.181424489	1.355721393	P39060:COL18A1
GO:2000353	positive regulation of endothelial cell apoptotic process	biological_process	1	201	2	545	0.135590934	0.181424489	1.355721393	P39060:COL18A1
GO:0007193	adenylate cyclase-inhibiting G-protein coupled receptor signaling pathway	biological_process	1	201	2	545	0.135590934	0.181424489	1.355721393	P04899:GNAI2
GO:0007213	G-protein coupled acetylcholine receptor signaling pathway	biological_process	1	201	2	545	0.135590934	0.181424489	1.355721393	P04899:GNAI2
GO:1902476	chloride transmembrane transport	biological_process	1	201	2	545	0.135590934	0.181424489	1.355721393	O14791:APOL1
GO:0034113	heterotypic cell-cell adhesion	biological_process	1	201	2	545	0.135590934	0.181424489	1.355721393	P13612:ITGA4
GO:0050901	leukocyte tethering or rolling	biological_process	1	201	2	545	0.135590934	0.181424489	1.355721393	P13612:ITGA4
GO:0002553	histamine secretion by mast cell	biological_process	1	201	2	545	0.135590934	0.181424489	1.355721393	P07948:LYN
GO:0006974	cellular response to DNA damage stimulus	biological_process	1	201	2	545	0.135590934	0.181424489	1.355721393	P07948:LYN
GO:0031663	lipopolysaccharide-mediated signaling pathway	biological_process	1	201	2	545	0.135590934	0.181424489	1.355721393	P07948:LYN
GO:0050777	negative regulation of immune response	biological_process	1	201	2	545	0.135590934	0.181424489	1.355721393	P07948:LYN
GO:0001951	intestinal D-glucose absorption	biological_process	1	201	2	545	0.135590934	0.181424489	1.355721393	P15311:EZR
GO:0007016	cytoskeletal anchoring at plasma membrane	biological_process	1	201	2	545	0.135590934	0.181424489	1.355721393	P15311:EZR
GO:0031528	microvillus membrane	cellular_component	1	201	2	545	0.135590934	0.181424489	1.355721393	P15311:EZR
GO:0031532	actin cytoskeleton reorganization	biological_process	1	201	2	545	0.135590934	0.181424489	1.355721393	P15311:EZR
GO:0032532	regulation of microvillus length	biological_process	1	201	2	545	0.135590934	0.181424489	1.355721393	P15311:EZR
GO:0043622	cortical microtubule organization	biological_process	1	201	2	545	0.135590934	0.181424489	1.355721393	P15311:EZR
GO:0050714	positive regulation of protein secretion	biological_process	1	201	2	545	0.135590934	0.181424489	1.355721393	P15311:EZR
GO:0051286	cell tip	cellular_component	1	201	2	545	0.135590934	0.181424489	1.355721393	P15311:EZR
GO:0051660	establishment of centrosome localization	biological_process	1	201	2	545	0.135590934	0.181424489	1.355721393	P15311:EZR
GO:0061028	establishment of endothelial barrier	biological_process	1	201	2	545	0.135590934	0.181424489	1.355721393	P15311:EZR
GO:1902115	regulation of organelle assembly	biological_process	1	201	2	545	0.135590934	0.181424489	1.355721393	P15311:EZR
GO:1902896	terminal web assembly	biological_process	1	201	2	545	0.135590934	0.181424489	1.355721393	P15311:EZR
GO:1902966	positive regulation of protein localization to early endosome	biological_process	1	201	2	545	0.135590934	0.181424489	1.355721393	P15311:EZR
GO:1903364	positive regulation of cellular protein catabolic process	biological_process	1	201	2	545	0.135590934	0.181424489	1.355721393	P15311:EZR
GO:2000643	positive regulation of early endosome to late endosome transport	biological_process	1	201	2	545	0.135590934	0.181424489	1.355721393	P15311:EZR
GO:0007338	single fertilization	biological_process	1	201	2	545	0.135590934	0.181424489	1.355721393	Q9UGM5:FETUB
GO:0008191	metalloendopeptidase inhibitor activity	molecular_function	1	201	2	545	0.135590934	0.181424489	1.355721393	Q9UGM5:FETUB
GO:0010951	negative regulation of endopeptidase activity	biological_process	1	201	2	545	0.135590934	0.181424489	1.355721393	Q9UGM5:FETUB
GO:0003697	single-stranded DNA binding	molecular_function	1	201	2	545	0.135590934	0.181424489	1.355721393	P26583:HMGB2
GO:0006309	apoptotic DNA fragmentation	biological_process	1	201	2	545	0.135590934	0.181424489	1.355721393	P26583:HMGB2
GO:0032728	positive regulation of interferon-beta production	biological_process	1	201	2	545	0.135590934	0.181424489	1.355721393	P26583:HMGB2
GO:0005853	eukaryotic translation elongation factor 1 complex	cellular_component	1	201	2	545	0.135590934	0.181424489	1.355721393	P24534:EEF1B2
GO:0003785	actin monomer binding	molecular_function	1	201	2	545	0.135590934	0.181424489	1.355721393	P07737:PFN1
GO:0051497	negative regulation of stress fiber assembly	biological_process	1	201	2	545	0.135590934	0.181424489	1.355721393	P07737:PFN1
GO:0007519	skeletal muscle tissue development	biological_process	1	201	2	545	0.135590934	0.181424489	1.355721393	P60660:MYL6
GO:0030511	positive regulation of transforming growth factor beta receptor signaling pathway	biological_process	1	201	2	545	0.135590934	0.181424489	1.355721393	P08238:HSP90AB1
GO:0032564	dATP binding	molecular_function	1	201	2	545	0.135590934	0.181424489	1.355721393	P08238:HSP90AB1
GO:0042220	response to cocaine	biological_process	1	201	2	545	0.135590934	0.181424489	1.355721393	P08238:HSP90AB1
GO:0045597	positive regulation of cell differentiation	biological_process	1	201	2	545	0.135590934	0.181424489	1.355721393	P08238:HSP90AB1
GO:0071353	cellular response to interleukin-4	biological_process	1	201	2	545	0.135590934	0.181424489	1.355721393	P08238:HSP90AB1
GO:0071407	cellular response to organic cyclic compound	biological_process	1	201	2	545	0.135590934	0.181424489	1.355721393	P08238:HSP90AB1
GO:0004571	mannosyl-oligosaccharide 1,2-alpha-mannosidase activity	molecular_function	1	201	2	545	0.135590934	0.181424489	1.355721393	Q9UKM7:MAN1B1
GO:0006094	gluconeogenesis	biological_process	1	201	2	545	0.135590934	0.181424489	1.355721393	P18669:PGAM1
GO:0042113	B cell activation	biological_process	1	201	2	545	0.135590934	0.181424489	1.355721393	Q9GZY6:LAT2
GO:0043303	mast cell degranulation	biological_process	1	201	2	545	0.135590934	0.181424489	1.355721393	Q9GZY6:LAT2
GO:0032593	insulin-responsive compartment	cellular_component	1	201	2	545	0.135590934	0.181424489	1.355721393	P61026:RAB10
GO:0043001	Golgi to plasma membrane protein transport	biological_process	1	201	2	545	0.135590934	0.181424489	1.355721393	P61026:RAB10
GO:0071782	endoplasmic reticulum tubular network	cellular_component	1	201	2	545	0.135590934	0.181424489	1.355721393	P61026:RAB10
GO:0090150	establishment of protein localization to membrane	biological_process	1	201	2	545	0.135590934	0.181424489	1.355721393	P61026:RAB10
GO:0001227	transcriptional repressor activity, RNA polymerase II transcription regulatory region sequence-specific binding	molecular_function	1	201	2	545	0.135590934	0.181424489	1.355721393	Q9NRY4:ARHGAP35
GO:0030336	negative regulation of cell migration	biological_process	1	201	2	545	0.135590934	0.181424489	1.355721393	P09493:TPM1
GO:0042060	wound healing	biological_process	1	201	2	545	0.135590934	0.181424489	1.355721393	P09493:TPM1
GO:0045214	sarcomere organization	biological_process	1	201	2	545	0.135590934	0.181424489	1.355721393	P09493:TPM1
GO:0016971	flavin-linked sulfhydryl oxidase activity	molecular_function	1	201	2	545	0.135590934	0.181424489	1.355721393	Q6ZRP7:QSOX2
GO:0003281	ventricular septum development	biological_process	1	201	2	545	0.135590934	0.181424489	1.355721393	Q14766:LTBP1
GO:0035583	sequestering of TGFbeta in extracellular matrix	biological_process	1	201	2	545	0.135590934	0.181424489	1.355721393	Q14766:LTBP1
GO:1903506	regulation of nucleic acid-templated transcription	biological_process	1	201	2	545	0.135590934	0.181424489	1.355721393	Q9UKM9:RALY
GO:0016327	apicolateral plasma membrane	cellular_component	1	201	2	545	0.135590934	0.181424489	1.355721393	O75781:PALM
GO:0031527	filopodium membrane	cellular_component	1	201	2	545	0.135590934	0.181424489	1.355721393	O75781:PALM
GO:0060074	synapse maturation	biological_process	1	201	2	545	0.135590934	0.181424489	1.355721393	O75781:PALM
GO:0005088	Ras guanyl-nucleotide exchange factor activity	molecular_function	1	201	2	545	0.135590934	0.181424489	1.355721393	P11277:SPTB
GO:0051693	actin filament capping	biological_process	1	201	2	545	0.135590934	0.181424489	1.355721393	P11277:SPTB
GO:0001516	prostaglandin biosynthetic process	biological_process	1	201	2	545	0.135590934	0.181424489	1.355721393	Q15185:PTGES3
GO:0070389	chaperone cofactor-dependent protein refolding	biological_process	1	201	2	545	0.135590934	0.181424489	1.355721393	Q15185:PTGES3
GO:0050715	positive regulation of cytokine secretion	biological_process	1	201	2	545	0.135590934	0.181424489	1.355721393	P0DJI8:SAA1
GO:0030073	insulin secretion	biological_process	1	201	2	545	0.135590934	0.181424489	1.355721393	O00186:STXBP3
GO:0007405	neuroblast proliferation	biological_process	1	201	2	545	0.135590934	0.181424489	1.355721393	O15031:PLXNB2
GO:1902287	semaphorin-plexin signaling pathway involved in axon guidance	biological_process	1	201	2	545	0.135590934	0.181424489	1.355721393	O15031:PLXNB2
GO:0048227	plasma membrane to endosome transport	biological_process	1	201	2	545	0.135590934	0.181424489	1.355721393	P51148:RAB5C
GO:0006406	mRNA export from nucleus	biological_process	1	201	2	545	0.135590934	0.181424489	1.355721393	Q13247:SRSF6
GO:0010447	response to acidic pH	biological_process	1	201	2	545	0.135590934	0.181424489	1.355721393	P36955:SERPINF1
GO:0016525	negative regulation of angiogenesis	biological_process	1	201	2	545	0.135590934	0.181424489	1.355721393	P36955:SERPINF1
GO:0050769	positive regulation of neurogenesis	biological_process	1	201	2	545	0.135590934	0.181424489	1.355721393	P36955:SERPINF1
GO:1901215	negative regulation of neuron death	biological_process	1	201	2	545	0.135590934	0.181424489	1.355721393	P36955:SERPINF1
GO:0002042	cell migration involved in sprouting angiogenesis	biological_process	1	201	2	545	0.135590934	0.181424489	1.355721393	P80108:GPLD1
GO:0010897	negative regulation of triglyceride catabolic process	biological_process	1	201	2	545	0.135590934	0.181424489	1.355721393	P80108:GPLD1
GO:0051044	positive regulation of membrane protein ectodomain proteolysis	biological_process	1	201	2	545	0.135590934	0.181424489	1.355721393	P80108:GPLD1
GO:0048208	COPII vesicle coating	biological_process	1	201	2	545	0.135590934	0.181424489	1.355721393	O60763:USO1
GO:0061025	membrane fusion	biological_process	1	201	2	545	0.135590934	0.181424489	1.355721393	O60763:USO1
GO:0004725	protein tyrosine phosphatase activity	molecular_function	1	201	2	545	0.135590934	0.181424489	1.355721393	Q8TF42:UBASH3B
GO:0045671	negative regulation of osteoclast differentiation	biological_process	1	201	2	545	0.135590934	0.181424489	1.355721393	Q8TF42:UBASH3B
GO:0006511	ubiquitin-dependent protein catabolic process	biological_process	1	201	2	545	0.135590934	0.181424489	1.355721393	P43487:RANBP1
GO:0017148	negative regulation of translation	biological_process	1	201	2	545	0.135590934	0.181424489	1.355721393	P40429:RPL13A
GO:0071346	cellular response to interferon-gamma	biological_process	1	201	2	545	0.135590934	0.181424489	1.355721393	P40429:RPL13A
GO:0017134	fibroblast growth factor binding	molecular_function	1	201	2	545	0.135590934	0.181424489	1.355721393	P15880:RPS2
GO:0030834	regulation of actin filament depolymerization	biological_process	1	201	2	545	0.135590934	0.181424489	1.355721393	Q9H299:SH3BGRL3
GO:0000149	SNARE binding	molecular_function	1	201	2	545	0.135590934	0.181424489	1.355721393	Q12846:STX4
GO:0005773	vacuole	cellular_component	1	201	2	545	0.135590934	0.181424489	1.355721393	Q12846:STX4
GO:0006892	post-Golgi vesicle-mediated transport	biological_process	1	201	2	545	0.135590934	0.181424489	1.355721393	Q12846:STX4
GO:0031629	synaptic vesicle fusion to presynaptic active zone membrane	biological_process	1	201	2	545	0.135590934	0.181424489	1.355721393	Q12846:STX4
GO:0060291	long-term synaptic potentiation	biological_process	1	201	2	545	0.135590934	0.181424489	1.355721393	Q12846:STX4
GO:0030855	epithelial cell differentiation	biological_process	1	201	2	545	0.135590934	0.181424489	1.355721393	P37802:TAGLN2
GO:0005070	SH3/SH2 adaptor activity	molecular_function	1	201	2	545	0.135590934	0.181424489	1.355721393	O75368:SH3BGRL
GO:2001237	negative regulation of extrinsic apoptotic signaling pathway	biological_process	1	201	2	545	0.135590934	0.181424489	1.355721393	P13521:SCG2
GO:0042641	actomyosin	cellular_component	1	201	2	545	0.135590934	0.181424489	1.355721393	Q16643:DBN1
GO:0010543	regulation of platelet activation	biological_process	1	201	2	545	0.135590934	0.181424489	1.355721393	P30273:FCER1G
GO:0016064	immunoglobulin mediated immune response	biological_process	1	201	2	545	0.135590934	0.181424489	1.355721393	P30273:FCER1G
GO:0032755	positive regulation of interleukin-6 production	biological_process	1	201	2	545	0.135590934	0.181424489	1.355721393	P30273:FCER1G
GO:0032760	positive regulation of tumor necrosis factor production	biological_process	1	201	2	545	0.135590934	0.181424489	1.355721393	P30273:FCER1G
GO:0045576	mast cell activation	biological_process	1	201	2	545	0.135590934	0.181424489	1.355721393	P30273:FCER1G
GO:0016605	PML body	cellular_component	1	201	2	545	0.135590934	0.181424489	1.355721393	P60228:EIF3E
GO:1902416	positive regulation of mRNA binding	biological_process	1	201	2	545	0.135590934	0.181424489	1.355721393	P60228:EIF3E
GO:0007077	mitotic nuclear envelope disassembly	biological_process	1	201	2	545	0.135590934	0.181424489	1.355721393	O75531:BANF1
GO:0042059	negative regulation of epidermal growth factor receptor signaling pathway	biological_process	1	201	2	545	0.135590934	0.181424489	1.355721393	P09496:CLTA
GO:0042277	peptide binding	molecular_function	1	201	2	545	0.135590934	0.181424489	1.355721393	P09496:CLTA
GO:0000922	spindle pole	cellular_component	1	201	2	545	0.135590934	0.181424489	1.355721393	Q14203:DCTN1
GO:0005814	centriole	cellular_component	1	201	2	545	0.135590934	0.181424489	1.355721393	Q14203:DCTN1
GO:0031116	positive regulation of microtubule polymerization	biological_process	1	201	2	545	0.135590934	0.181424489	1.355721393	Q14203:DCTN1
GO:0035371	microtubule plus-end	cellular_component	1	201	2	545	0.135590934	0.181424489	1.355721393	Q14203:DCTN1
GO:0042147	retrograde transport, endosome to Golgi	biological_process	1	201	2	545	0.135590934	0.181424489	1.355721393	Q14203:DCTN1
GO:0004860	protein kinase inhibitor activity	molecular_function	1	201	2	545	0.135590934	0.181424489	1.355721393	Q9BXN1:ASPN
GO:0019221	cytokine-mediated signaling pathway	biological_process	1	201	2	545	0.135590934	0.181424489	1.355721393	Q9BXN1:ASPN
GO:0030282	bone mineralization	biological_process	1	201	2	545	0.135590934	0.181424489	1.355721393	Q9BXN1:ASPN
GO:0046426	negative regulation of JAK-STAT cascade	biological_process	1	201	2	545	0.135590934	0.181424489	1.355721393	Q9BXN1:ASPN
GO:0051180	vitamin transport	biological_process	1	201	2	545	0.135590934	0.181424489	1.355721393	P43652:AFM
GO:0006921	cellular component disassembly involved in execution phase of apoptosis	biological_process	1	201	2	545	0.135590934	0.181424489	1.355721393	Q9UKV3:ACIN1
GO:0045657	positive regulation of monocyte differentiation	biological_process	1	201	2	545	0.135590934	0.181424489	1.355721393	Q9UKV3:ACIN1
GO:0005391	sodium:potassium-exchanging ATPase activity	molecular_function	1	201	2	545	0.135590934	0.181424489	1.355721393	P54709:ATP1B3
GO:0005890	sodium:potassium-exchanging ATPase complex	cellular_component	1	201	2	545	0.135590934	0.181424489	1.355721393	P54709:ATP1B3
GO:0006810	transport	biological_process	1	201	2	545	0.135590934	0.181424489	1.355721393	P54709:ATP1B3
GO:0006883	cellular sodium ion homeostasis	biological_process	1	201	2	545	0.135590934	0.181424489	1.355721393	P54709:ATP1B3
GO:0010107	potassium ion import	biological_process	1	201	2	545	0.135590934	0.181424489	1.355721393	P54709:ATP1B3
GO:0030007	cellular potassium ion homeostasis	biological_process	1	201	2	545	0.135590934	0.181424489	1.355721393	P54709:ATP1B3
GO:0036376	sodium ion export from cell	biological_process	1	201	2	545	0.135590934	0.181424489	1.355721393	P54709:ATP1B3
GO:0086009	membrane repolarization	biological_process	1	201	2	545	0.135590934	0.181424489	1.355721393	P54709:ATP1B3
GO:0005901	caveola	cellular_component	3	201	6	545	0.137642361	0.182206896	1.355721393	P23634:ATP2B4; Q9UNF0:PACSIN2; P54709:ATP1B3
GO:0046982	protein heterodimerization activity	molecular_function	3	201	6	545	0.137642361	0.182206896	1.355721393	P62258:YWHAE; Q04917:YWHAH; P30153:PPP2R1A
GO:0005543	phospholipid binding	molecular_function	3	201	6	545	0.137642361	0.182206896	1.355721393	Q6Q788:APOA5; P08758:ANXA5; Q9NRY4:ARHGAP35
GO:0008289	lipid binding	molecular_function	3	201	6	545	0.137642361	0.182206896	1.355721393	Q6Q788:APOA5; O14791:APOL1; P08133:ANXA6
GO:0016607	nuclear speck	cellular_component	3	201	6	545	0.137642361	0.182206896	1.355721393	P80723:BASP1; Q13247:SRSF6; Q9UKV3:ACIN1
GO:0003823	antigen binding	molecular_function	3	201	6	545	0.137642361	0.182206896	1.355721393	P30153:PPP2R1A; Q15485:FCN2; P13612:ITGA4
GO:0008380	RNA splicing	biological_process	3	201	6	545	0.137642361	0.182206896	1.355721393	P30153:PPP2R1A; P07910:HNRNPC; Q9UKV3:ACIN1
GO:0009887	animal organ morphogenesis	biological_process	3	201	6	545	0.137642361	0.182206896	1.355721393	P49747:COMP; Q9UI08:EVL; P39060:COL18A1
GO:0050829	defense response to Gram-negative bacterium	biological_process	3	201	6	545	0.137642361	0.182206896	1.355721393	P49913:CAMP; Q15485:FCN2; P26583:HMGB2
GO:0007204	positive regulation of cytosolic calcium ion concentration	biological_process	3	201	6	545	0.137642361	0.182206896	1.355721393	Q14344:GNA13; P30679:GNA15; P0DJI8:SAA1
GO:0007339	binding of sperm to zona pellucida	biological_process	3	201	6	545	0.137642361	0.182206896	1.355721393	Q12889:OVGP1; Q9UGM5:FETUB; P49368:CCT3
GO:0051301	cell division	biological_process	3	201	6	545	0.137642361	0.182206896	1.355721393	P04899:GNAI2; Q9BQE3:TUBA1C; P09496:CLTA
GO:0072659	protein localization to plasma membrane	biological_process	3	201	6	545	0.137642361	0.182206896	1.355721393	P61026:RAB10; P30273:FCER1G; P54709:ATP1B3
GO:0003924	GTPase activity	molecular_function	10	201	22	545	0.141272796	0.186859594	1.232473994	P61204:ARF3; Q14344:GNA13; P52566:ARHGDIB; P30679:GNA15; P04899:GNAI2; O60841:EIF5B; P61026:RAB10; P51148:RAB5C; Q9BQE3:TUBA1C; P68371:TUBB4B
GO:1903779	regulation of cardiac conduction	biological_process	2	201	4	545	0.144307645	0.187044018	1.355721393	P23634:ATP2B4; P54709:ATP1B3
GO:0051219	phosphoprotein binding	molecular_function	2	201	4	545	0.144307645	0.187044018	1.355721393	P62258:YWHAE; P31946:YWHAB
GO:0008091	spectrin	cellular_component	2	201	4	545	0.144307645	0.187044018	1.355721393	P11171:EPB41; P11277:SPTB
GO:0030863	cortical cytoskeleton	cellular_component	2	201	4	545	0.144307645	0.187044018	1.355721393	P11171:EPB41; P15311:EZR
GO:0032092	positive regulation of protein binding	biological_process	2	201	4	545	0.144307645	0.187044018	1.355721393	P11171:EPB41; P08238:HSP90AB1
GO:0008228	opsonization	biological_process	2	201	4	545	0.144307645	0.187044018	1.355721393	Q08722:CD47; Q15485:FCN2
GO:0055085	transmembrane transport	biological_process	2	201	4	545	0.144307645	0.187044018	1.355721393	Q8IWA5:SLC44A2; Q8NBI5:SLC43A3
GO:0006869	lipid transport	biological_process	2	201	4	545	0.144307645	0.187044018	1.355721393	Q6Q788:APOA5; O14791:APOL1
GO:0036498	IRE1-mediated unfolded protein response	biological_process	2	201	4	545	0.144307645	0.187044018	1.355721393	P51858:HDGF; Q14203:DCTN1
GO:0002181	cytoplasmic translation	biological_process	2	201	4	545	0.144307645	0.187044018	1.355721393	P05386:RPLP1; P05387:RPLP2
GO:0004869	cysteine-type endopeptidase inhibitor activity	molecular_function	2	201	4	545	0.144307645	0.187044018	1.355721393	P02765:AHSG; Q9UGM5:FETUB
GO:0005681	spliceosomal complex	cellular_component	2	201	4	545	0.144307645	0.187044018	1.355721393	P07910:HNRNPC; P11142:HSPA8
GO:0012507	ER to Golgi transport vesicle membrane	cellular_component	2	201	4	545	0.144307645	0.187044018	1.355721393	P01903:HLA-DRA; O60763:USO1
GO:0001725	stress fiber	cellular_component	2	201	4	545	0.144307645	0.187044018	1.355721393	O14950:MYL12B; P09493:TPM1
GO:0045429	positive regulation of nitric oxide biosynthetic process	biological_process	2	201	4	545	0.144307645	0.187044018	1.355721393	P07900:HSP90AA1; P08238:HSP90AB1
GO:0030334	regulation of cell migration	biological_process	2	201	4	545	0.144307645	0.187044018	1.355721393	Q14344:GNA13; O15031:PLXNB2
GO:0071526	semaphorin-plexin signaling pathway	biological_process	2	201	4	545	0.144307645	0.187044018	1.355721393	P52565:ARHGDIA; O15031:PLXNB2
GO:0016192	vesicle-mediated transport	biological_process	2	201	4	545	0.144307645	0.187044018	1.355721393	P50395:GDI2; P61026:RAB10
GO:0007399	nervous system development	biological_process	2	201	4	545	0.144307645	0.187044018	1.355721393	Q9UI08:EVL; Q14203:DCTN1
GO:0003746	translation elongation factor activity	molecular_function	2	201	4	545	0.144307645	0.187044018	1.355721393	P26641:EEF1G; P24534:EEF1B2
GO:0007159	leukocyte cell-cell adhesion	biological_process	2	201	4	545	0.144307645	0.187044018	1.355721393	P13612:ITGA4; P15311:EZR
GO:0008017	microtubule binding	molecular_function	2	201	4	545	0.144307645	0.187044018	1.355721393	P15311:EZR; Q14203:DCTN1
GO:0003725	double-stranded RNA binding	molecular_function	2	201	4	545	0.144307645	0.187044018	1.355721393	P08238:HSP90AB1; P68371:TUBB4B
GO:0035690	cellular response to drug	biological_process	2	201	4	545	0.144307645	0.187044018	1.355721393	P08238:HSP90AB1; P80108:GPLD1
GO:0006458	'de novo' protein folding	biological_process	2	201	4	545	0.144307645	0.187044018	1.355721393	P40227:CCT6A; P49368:CCT3
GO:0006457	protein folding	biological_process	9	201	20	545	0.157867198	0.204455112	1.220149254	Q9HAV0:GNB4; Q13451:FKBP5; P11142:HSPA8; P04899:GNAI2; P08238:HSP90AB1; Q6ZRP7:QSOX2; Q9UHV9:PFDN2; P40227:CCT6A; P49368:CCT3
GO:0050900	leukocyte migration	biological_process	6	201	13	545	0.16031267	0.2074559	1.251435132	Q08722:CD47; P16150:SPN; P13612:ITGA4; P07948:LYN; P30273:FCER1G; P54709:ATP1B3
GO:0046872	metal ion binding	molecular_function	11	201	25	545	0.166336124	0.214906272	1.193034826	P23634:ATP2B4; Q15485:FCN2; Q14344:GNA13; P30679:GNA15; Q92619:ARHGAP45; P39060:COL18A1; P04899:GNAI2; P13612:ITGA4; O60841:EIF5B; P22392:NME2; P60510:PPP4C
GO:0003723	RNA binding	molecular_function	11	201	25	545	0.166336124	0.214906272	1.193034826	P09543:CNP; O75821:EIF3G; Q00839:HNRNPU; P07910:HNRNPC; P62888:RPL30; P19338:NCL; P36578:RPL4; Q9UKM9:RALY; P61247:RPS3A; Q13247:SRSF6; P25786:PSMA1
GO:0005730	nucleolus	cellular_component	13	201	30	545	0.171115046	0.220903916	1.174958541	P82970:HMGN5; P11142:HSPA8; P19338:NCL; P15311:EZR; P36578:RPL4; P26583:HMGB2; Q9UHV9:PFDN2; P42766:RPL35; P61247:RPS3A; P30050:RPL12; O60763:USO1; P40429:RPL13A; Q9UKV3:ACIN1
GO:0007229	integrin-mediated signaling pathway	biological_process	5	201	11	545	0.180093221	0.232308748	1.232473994	Q08722:CD47; Q9BSQ5:CCM2; P13612:ITGA4; P22392:NME2; P30273:FCER1G
GO:0005829	cytosol	cellular_component	70	201	179	545	0.198136497	0.255379443	1.060340754	Q96KN2:CNDP1; P63104:YWHAZ; P62258:YWHAE; Q04917:YWHAH; Q9Y2V2:CARHSP1; P52907:CAPZA1; Q9NT62:ATG3; Q9HAV0:GNB4; Q7L576:CYFIP1; Q7Z6Z7:HUWE1; P30153:PPP2R1A; O75821:EIF3G; P05386:RPLP1; P27348:YWHAQ; P07910:HNRNPC; Q13572:ITPK1; O14950:MYL12B; P07900:HSP90AA1; P52565:ARHGDIA; P31946:YWHAB; P52566:ARHGDIB; P11142:HSPA8; Q92619:ARHGAP45; Q9UNF0:PACSIN2; P62888:RPL30; P55160:NCKAP1L; Q12889:OVGP1; P…
GO:0007049	cell cycle	biological_process	4	201	9	545	0.203202142	0.261491202	1.205085683	Q9P287:BCCIP; P49321:NASP; P04899:GNAI2; Q09028:RBBP4
GO:0032403	protein complex binding	molecular_function	4	201	9	545	0.203202142	0.261491202	1.205085683	Q9HAV0:GNB4; Q7L576:CYFIP1; P49321:NASP; P55160:NCKAP1L
GO:0000184	nuclear-transcribed mRNA catabolic process, nonsense-mediated decay	biological_process	11	201	26	545	0.211442659	0.271878896	1.147148871	P30153:PPP2R1A; P05386:RPLP1; P62888:RPL30; P36578:RPL4; P05387:RPLP2; P42766:RPL35; P61247:RPS3A; P30050:RPL12; P40429:RPL13A; P15880:RPS2; P60228:EIF3E
GO:0004867	serine-type endopeptidase inhibitor activity	molecular_function	6	201	14	545	0.223965445	0.287751943	1.162046908	Q06481:APLP2; P05546:SERPIND1; P30740:SERPINB1; P29622:SERPINA4; Q14624:ITIH4; P36955:SERPINF1
GO:0034220	ion transmembrane transport	biological_process	3	201	7	545	0.230684284	0.294509975	1.162046908	P23634:ATP2B4; P54709:ATP1B3; P08133:ANXA6
GO:0048010	vascular endothelial growth factor receptor signaling pathway	biological_process	3	201	7	545	0.230684284	0.294509975	1.162046908	Q7L576:CYFIP1; P07900:HSP90AA1; P55160:NCKAP1L
GO:0050731	positive regulation of peptidyl-tyrosine phosphorylation	biological_process	3	201	7	545	0.230684284	0.294509975	1.162046908	Q9H223:EHD4; P60033:CD81; P14317:HCLS1
GO:0055038	recycling endosome membrane	cellular_component	3	201	7	545	0.230684284	0.294509975	1.162046908	Q9H223:EHD4; Q9UNF0:PACSIN2; P61026:RAB10
GO:0005903	brush border	cellular_component	3	201	7	545	0.230684284	0.294509975	1.162046908	O14950:MYL12B; P15311:EZR; P60660:MYL6
GO:0061077	chaperone-mediated protein folding	biological_process	3	201	7	545	0.230684284	0.294509975	1.162046908	Q13451:FKBP5; P40227:CCT6A; P49368:CCT3
GO:0007015	actin filament organization	biological_process	3	201	7	545	0.230684284	0.294509975	1.162046908	Q9UI08:EVL; P09493:TPM1; Q16643:DBN1
GO:0044183	protein binding involved in protein folding	molecular_function	3	201	7	545	0.230684284	0.294509975	1.162046908	Q9UHV9:PFDN2; P40227:CCT6A; P49368:CCT3
GO:0045087	innate immune response	biological_process	10	201	24	545	0.235467824	0.30037957	1.129767828	P52907:CAPZA1; P49913:CAMP; P54108:CRISP3; P02747:C1QC; O14791:APOL1; P07948:LYN; Q96PD5:PGLYRP2; P26583:HMGB2; P0DJI8:SAA1; P30273:FCER1G
GO:0005198	structural molecule activity	molecular_function	5	201	12	545	0.25382073	0.323281135	1.129767828	P39060:COL18A1; P53618:COPB1; P43243:MATR3; Q9BQE3:TUBA1C; P09496:CLTA
GO:0006888	ER to Golgi vesicle-mediated transport	biological_process	5	201	12	545	0.25382073	0.323281135	1.129767828	Q13561:DCTN2; P53618:COPB1; P11277:SPTB; O60763:USO1; Q14203:DCTN1
GO:0072562	blood microparticle	cellular_component	13	201	32	545	0.258120731	0.32806814	1.101523632	P63104:YWHAZ; Q6Q788:APOA5; P02765:AHSG; Q15485:FCN2; P07357:C8A; P11142:HSPA8; P02747:C1QC; O14791:APOL1; P00739:HPR; Q03591:CFHR1; P07737:PFN1; Q14624:ITIH4; P43652:AFM
GO:0006928	movement of cell or subcellular component	biological_process	7	201	17	545	0.261235758	0.32806814	1.116476441	P52907:CAPZA1; Q14344:GNA13; P52565:ARHGDIA; P52566:ARHGDIB; P09493:TPM1; O75781:PALM; P68371:TUBB4B
GO:0022625	cytosolic large ribosomal subunit	cellular_component	7	201	17	545	0.261235758	0.32806814	1.116476441	P05386:RPLP1; P62888:RPL30; P36578:RPL4; P05387:RPLP2; P42766:RPL35; P30050:RPL12; P40429:RPL13A
GO:0005622	intracellular	cellular_component	9	201	22	545	0.262635338	0.32806814	1.109226594	P49913:CAMP; P08758:ANXA5; P11142:HSPA8; Q96PD5:PGLYRP2; Q8IUK5:PLXDC1; P80108:GPLD1; Q92882:OSTF1; Q12846:STX4; P16949:STMN1
GO:0042995	cell projection	cellular_component	2	201	5	545	0.264282756	0.32806814	1.084577114	O94985:CLSTN1; P15311:EZR
GO:0030018	Z disc	cellular_component	2	201	5	545	0.264282756	0.32806814	1.084577114	P23634:ATP2B4; O14950:MYL12B
GO:0030315	T-tubule	cellular_component	2	201	5	545	0.264282756	0.32806814	1.084577114	P23634:ATP2B4; P15311:EZR
GO:0005902	microvillus	cellular_component	2	201	5	545	0.264282756	0.32806814	1.084577114	P09543:CNP; P15311:EZR
GO:0007568	aging	biological_process	2	201	5	545	0.264282756	0.32806814	1.084577114	P09543:CNP; P36955:SERPINF1
GO:0032496	response to lipopolysaccharide	biological_process	2	201	5	545	0.264282756	0.32806814	1.084577114	P09543:CNP; P26583:HMGB2
GO:0015485	cholesterol binding	molecular_function	2	201	5	545	0.264282756	0.32806814	1.084577114	Q6Q788:APOA5; P08133:ANXA6
GO:0006890	retrograde vesicle-mediated transport, Golgi to ER	biological_process	2	201	5	545	0.264282756	0.32806814	1.084577114	P61204:ARF3; P53618:COPB1
GO:0048365	Rac GTPase binding	molecular_function	2	201	5	545	0.264282756	0.32806814	1.084577114	Q7L576:CYFIP1; P52566:ARHGDIB
GO:0001772	immunological synapse	cellular_component	2	201	5	545	0.264282756	0.32806814	1.084577114	P60033:CD81; P15311:EZR
GO:0036464	cytoplasmic ribonucleoprotein granule	cellular_component	2	201	5	545	0.264282756	0.32806814	1.084577114	Q00839:HNRNPU; P19338:NCL
GO:0042102	positive regulation of T cell proliferation	biological_process	2	201	5	545	0.264282756	0.32806814	1.084577114	P16150:SPN; P55160:NCKAP1L
GO:0003682	chromatin binding	molecular_function	2	201	5	545	0.264282756	0.32806814	1.084577114	P82970:HMGN5; Q15424:SAFB
GO:0006491	N-glycan processing	biological_process	2	201	5	545	0.264282756	0.32806814	1.084577114	P49641:MAN2A2; Q9UKM7:MAN1B1
GO:0030246	carbohydrate binding	molecular_function	2	201	5	545	0.264282756	0.32806814	1.084577114	P49641:MAN2A2; Q96DA0:ZG16B
GO:0032588	trans-Golgi network membrane	cellular_component	2	201	5	545	0.264282756	0.32806814	1.084577114	P01903:HLA-DRA; P09496:CLTA
GO:0071682	endocytic vesicle lumen	cellular_component	2	201	5	545	0.264282756	0.32806814	1.084577114	P07900:HSP90AA1; P0DJI8:SAA1
GO:0008022	protein C-terminus binding	molecular_function	2	201	5	545	0.264282756	0.32806814	1.084577114	P19338:NCL; O75531:BANF1
GO:0000776	kinetochore	cellular_component	2	201	5	545	0.264282756	0.32806814	1.084577114	Q13561:DCTN2; Q14203:DCTN1
GO:0050839	cell adhesion molecule binding	molecular_function	2	201	5	545	0.264282756	0.32806814	1.084577114	P13612:ITGA4; P15311:EZR
GO:0042629	mast cell granule	cellular_component	2	201	5	545	0.264282756	0.32806814	1.084577114	P07948:LYN; Q9GZY6:LAT2
GO:0071944	cell periphery	cellular_component	2	201	5	545	0.264282756	0.32806814	1.084577114	P15311:EZR; P22392:NME2
GO:0090004	positive regulation of establishment of protein localization to plasma membrane	biological_process	2	201	5	545	0.264282756	0.32806814	1.084577114	P15311:EZR; Q12846:STX4
GO:0001938	positive regulation of endothelial cell proliferation	biological_process	2	201	5	545	0.264282756	0.32806814	1.084577114	P26583:HMGB2; P13521:SCG2
GO:0031089	platelet dense granule lumen	cellular_component	2	201	5	545	0.264282756	0.32806814	1.084577114	P29622:SERPINA4; Q14624:ITIH4
GO:0005832	chaperonin-containing T-complex	cellular_component	2	201	5	545	0.264282756	0.32806814	1.084577114	P40227:CCT6A; P49368:CCT3
GO:0032212	positive regulation of telomere maintenance via telomerase	biological_process	2	201	5	545	0.264282756	0.32806814	1.084577114	P40227:CCT6A; P49368:CCT3
GO:1904871	positive regulation of protein localization to Cajal body	biological_process	2	201	5	545	0.264282756	0.32806814	1.084577114	P40227:CCT6A; P49368:CCT3
GO:1904874	positive regulation of telomerase RNA localization to Cajal body	biological_process	2	201	5	545	0.264282756	0.32806814	1.084577114	P40227:CCT6A; P49368:CCT3
GO:0006413	translational initiation	biological_process	12	201	30	545	0.284845618	0.35332233	1.084577114	B5ME19:EIF3CL; O75821:EIF3G; P05386:RPLP1; P62888:RPL30; P36578:RPL4; P05387:RPLP2; P42766:RPL35; P61247:RPS3A; P30050:RPL12; P40429:RPL13A; P15880:RPS2; P60228:EIF3E
GO:0014069	postsynaptic density	cellular_component	4	201	10	545	0.289658591	0.354849082	1.084577114	O94985:CLSTN1; P11171:EPB41; P07948:LYN; O75781:PALM
GO:0030426	growth cone	cellular_component	4	201	10	545	0.289658591	0.354849082	1.084577114	Q9NQ79:CRTAC1; P80723:BASP1; Q13561:DCTN2; Q16643:DBN1
GO:0005938	cell cortex	cellular_component	4	201	10	545	0.289658591	0.354849082	1.084577114	P19338:NCL; P07737:PFN1; Q86YV0:RASAL3; Q16643:DBN1
GO:0042802	identical protein binding	molecular_function	10	201	25	545	0.289785588	0.354849082	1.084577114	P63104:YWHAZ; Q06481:APLP2; Q13185:CBX3; P07910:HNRNPC; P07900:HSP90AA1; Q9UNF0:PACSIN2; P19338:NCL; P39060:COL18A1; Q13561:DCTN2; Q8TF42:UBASH3B
GO:0007165	signal transduction	biological_process	17	201	43	545	0.291655882	0.354849082	1.071965753	P63104:YWHAZ; P35858:IGFALS; P51858:HDGF; P16150:SPN; Q8NHL6:LILRB1; Q13572:ITPK1; P07900:HSP90AA1; Q14344:GNA13; P08758:ANXA5; P50395:GDI2; P04899:GNAI2; P07948:LYN; P31150:GDI1; Q15185:PTGES3; P43487:RANBP1; Q92882:OSTF1; P16949:STMN1
GO:0001540	beta-amyloid binding	molecular_function	1	201	3	545	0.307389391	0.354849082	0.903814262	O94985:CLSTN1
GO:0001558	regulation of cell growth	biological_process	1	201	3	545	0.307389391	0.354849082	0.903814262	O94985:CLSTN1
GO:0006281	DNA repair	biological_process	1	201	3	545	0.307389391	0.354849082	0.903814262	Q9P287:BCCIP
GO:0005516	calmodulin binding	molecular_function	1	201	3	545	0.307389391	0.354849082	0.903814262	P23634:ATP2B4
GO:0030165	PDZ domain binding	molecular_function	1	201	3	545	0.307389391	0.354849082	0.903814262	P23634:ATP2B4
GO:0070588	calcium ion transmembrane transport	biological_process	1	201	3	545	0.307389391	0.354849082	0.903814262	P23634:ATP2B4
GO:0000226	microtubule cytoskeleton organization	biological_process	1	201	3	545	0.307389391	0.354849082	0.903814262	P09543:CNP
GO:0015459	potassium channel regulator activity	molecular_function	1	201	3	545	0.307389391	0.354849082	0.903814262	P62258:YWHAE
GO:0006641	triglyceride metabolic process	biological_process	1	201	3	545	0.307389391	0.354849082	0.903814262	Q6Q788:APOA5
GO:0033700	phospholipid efflux	biological_process	1	201	3	545	0.307389391	0.354849082	0.903814262	Q6Q788:APOA5
GO:0051016	barbed-end actin filament capping	biological_process	1	201	3	545	0.307389391	0.354849082	0.903814262	P52907:CAPZA1
GO:0004930	G-protein coupled receptor activity	molecular_function	1	201	3	545	0.307389391	0.354849082	0.903814262	Q9UHX3:ADGRE2
GO:0016601	Rac protein signal transduction	biological_process	1	201	3	545	0.307389391	0.354849082	0.903814262	Q7L576:CYFIP1
GO:0045773	positive regulation of axon extension	biological_process	1	201	3	545	0.307389391	0.354849082	0.903814262	Q7L576:CYFIP1
GO:0032456	endocytic recycling	biological_process	1	201	3	545	0.307389391	0.354849082	0.903814262	Q9H223:EHD4
GO:0051403	stress-activated MAPK cascade	biological_process	1	201	3	545	0.307389391	0.354849082	0.903814262	Q9BSQ5:CCM2
GO:0030155	regulation of cell adhesion	biological_process	1	201	3	545	0.307389391	0.354849082	0.903814262	P30153:PPP2R1A
GO:0030308	negative regulation of cell growth	biological_process	1	201	3	545	0.307389391	0.354849082	0.903814262	P30153:PPP2R1A
GO:0045595	regulation of cell differentiation	biological_process	1	201	3	545	0.307389391	0.354849082	0.903814262	P30153:PPP2R1A
GO:0001934	positive regulation of protein phosphorylation	biological_process	1	201	3	545	0.307389391	0.354849082	0.903814262	P16150:SPN
GO:0045860	positive regulation of protein kinase activity	biological_process	1	201	3	545	0.307389391	0.354849082	0.903814262	P05386:RPLP1
GO:0008236	serine-type peptidase activity	molecular_function	1	201	3	545	0.307389391	0.354849082	0.903814262	Q04756:HGFAC
GO:0016925	protein sumoylation	biological_process	1	201	3	545	0.307389391	0.354849082	0.903814262	P07910:HNRNPC
GO:0003824	catalytic activity	molecular_function	1	201	3	545	0.307389391	0.354849082	0.903814262	Q13572:ITPK1
GO:0043647	inositol phosphate metabolic process	biological_process	1	201	3	545	0.307389391	0.354849082	0.903814262	Q13572:ITPK1
GO:0030669	clathrin-coated endocytic vesicle membrane	cellular_component	1	201	3	545	0.307389391	0.354849082	0.903814262	P01903:HLA-DRA
GO:0042613	MHC class II protein complex	cellular_component	1	201	3	545	0.307389391	0.354849082	0.903814262	P01903:HLA-DRA
GO:0071556	integral component of lumenal side of endoplasmic reticulum membrane	cellular_component	1	201	3	545	0.307389391	0.354849082	0.903814262	P01903:HLA-DRA
GO:0031490	chromatin DNA binding	molecular_function	1	201	3	545	0.307389391	0.354849082	0.903814262	Q9Y4C1:KDM3A
GO:0038128	ERBB2 signaling pathway	biological_process	1	201	3	545	0.307389391	0.354849082	0.903814262	P07900:HSP90AA1
GO:0051131	chaperone-mediated protein complex assembly	biological_process	1	201	3	545	0.307389391	0.354849082	0.903814262	P07900:HSP90AA1
GO:0001786	phosphatidylserine binding	molecular_function	1	201	3	545	0.307389391	0.354849082	0.903814262	P11142:HSPA8
GO:0044829	positive regulation by host of viral genome replication	biological_process	1	201	3	545	0.307389391	0.354849082	0.903814262	P11142:HSPA8
GO:0051085	chaperone mediated protein folding requiring cofactor	biological_process	1	201	3	545	0.307389391	0.354849082	0.903814262	P11142:HSPA8
GO:0036010	protein localization to endosome	biological_process	1	201	3	545	0.307389391	0.354849082	0.903814262	Q9UNF0:PACSIN2
GO:0005080	protein kinase C binding	molecular_function	1	201	3	545	0.307389391	0.354849082	0.903814262	P61981:YWHAG
GO:0051289	protein homotetramerization	biological_process	1	201	3	545	0.307389391	0.354849082	0.903814262	Q9UI08:EVL
GO:0008203	cholesterol metabolic process	biological_process	1	201	3	545	0.307389391	0.354849082	0.903814262	O14791:APOL1
GO:0015026	coreceptor activity	molecular_function	1	201	3	545	0.307389391	0.354849082	0.903814262	P13612:ITGA4
GO:0043113	receptor clustering	biological_process	1	201	3	545	0.307389391	0.354849082	0.903814262	P13612:ITGA4
GO:0001817	regulation of cytokine production	biological_process	1	201	3	545	0.307389391	0.354849082	0.903814262	P07948:LYN
GO:0007417	central nervous system development	biological_process	1	201	3	545	0.307389391	0.354849082	0.903814262	P07948:LYN
GO:0014070	response to organic cyclic compound	biological_process	1	201	3	545	0.307389391	0.354849082	0.903814262	P07948:LYN
GO:0046777	protein autophosphorylation	biological_process	1	201	3	545	0.307389391	0.354849082	0.903814262	P07948:LYN
GO:0048678	response to axon injury	biological_process	1	201	3	545	0.307389391	0.354849082	0.903814262	P07948:LYN
GO:0030033	microvillus assembly	biological_process	1	201	3	545	0.307389391	0.354849082	0.903814262	P15311:EZR
GO:0030953	astral microtubule organization	biological_process	1	201	3	545	0.307389391	0.354849082	0.903814262	P15311:EZR
GO:0040018	positive regulation of multicellular organism growth	biological_process	1	201	3	545	0.307389391	0.354849082	0.903814262	P15311:EZR
GO:0048015	phosphatidylinositol-mediated signaling	biological_process	1	201	3	545	0.307389391	0.354849082	0.903814262	P15311:EZR
GO:0051017	actin filament bundle assembly	biological_process	1	201	3	545	0.307389391	0.354849082	0.903814262	P15311:EZR
GO:0005546	phosphatidylinositol-4,5-bisphosphate binding	molecular_function	1	201	3	545	0.307389391	0.354849082	0.903814262	P07737:PFN1
GO:0010634	positive regulation of epithelial cell migration	biological_process	1	201	3	545	0.307389391	0.354849082	0.903814262	P07737:PFN1
GO:0016459	myosin complex	cellular_component	1	201	3	545	0.307389391	0.354849082	0.903814262	P60660:MYL6
GO:0005798	Golgi-associated vesicle	cellular_component	1	201	3	545	0.307389391	0.354849082	0.903814262	P53618:COPB1
GO:0030126	COPI vesicle coat	cellular_component	1	201	3	545	0.307389391	0.354849082	0.903814262	P53618:COPB1
GO:0019900	kinase binding	molecular_function	1	201	3	545	0.307389391	0.354849082	0.903814262	P08238:HSP90AB1
GO:0030433	ER-associated ubiquitin-dependent protein catabolic process	biological_process	1	201	3	545	0.307389391	0.354849082	0.903814262	Q9UKM7:MAN1B1
GO:0006096	glycolytic process	biological_process	1	201	3	545	0.307389391	0.354849082	0.903814262	P18669:PGAM1
GO:0061621	canonical glycolysis	biological_process	1	201	3	545	0.307389391	0.354849082	0.903814262	P18669:PGAM1
GO:0031489	myosin V binding	molecular_function	1	201	3	545	0.307389391	0.354849082	0.903814262	P61026:RAB10
GO:0055037	recycling endosome	cellular_component	1	201	3	545	0.307389391	0.354849082	0.903814262	P61026:RAB10
GO:0000977	RNA polymerase II regulatory region sequence-specific DNA binding	molecular_function	1	201	3	545	0.307389391	0.354849082	0.903814262	Q9NRY4:ARHGAP35
GO:0043010	camera-type eye development	biological_process	1	201	3	545	0.307389391	0.354849082	0.903814262	Q9NRY4:ARHGAP35
GO:0044319	wound healing, spreading of cells	biological_process	1	201	3	545	0.307389391	0.354849082	0.903814262	Q9NRY4:ARHGAP35
GO:0032059	bleb	cellular_component	1	201	3	545	0.307389391	0.354849082	0.903814262	P09493:TPM1
GO:0030173	integral component of Golgi membrane	cellular_component	1	201	3	545	0.307389391	0.354849082	0.903814262	Q6ZRP7:QSOX2
GO:0005881	cytoplasmic microtubule	cellular_component	1	201	3	545	0.307389391	0.354849082	0.903814262	P0DJI8:SAA1
GO:0006904	vesicle docking involved in exocytosis	biological_process	1	201	3	545	0.307389391	0.354849082	0.903814262	O00186:STXBP3
GO:0019905	syntaxin binding	molecular_function	1	201	3	545	0.307389391	0.354849082	0.903814262	O00186:STXBP3
GO:0002116	semaphorin receptor complex	cellular_component	1	201	3	545	0.307389391	0.354849082	0.903814262	O15031:PLXNB2
GO:0017154	semaphorin receptor activity	molecular_function	1	201	3	545	0.307389391	0.354849082	0.903814262	O15031:PLXNB2
GO:0043087	regulation of GTPase activity	biological_process	1	201	3	545	0.307389391	0.354849082	0.903814262	O15031:PLXNB2
GO:0005811	lipid particle	cellular_component	1	201	3	545	0.307389391	0.354849082	0.903814262	P51148:RAB5C
GO:0030139	endocytic vesicle	cellular_component	1	201	3	545	0.307389391	0.354849082	0.903814262	P51148:RAB5C
GO:0016363	nuclear matrix	cellular_component	1	201	3	545	0.307389391	0.354849082	0.903814262	P43243:MATR3
GO:0060041	retina development in camera-type eye	biological_process	1	201	3	545	0.307389391	0.354849082	0.903814262	P36955:SERPINF1
GO:0009749	response to glucose	biological_process	1	201	3	545	0.307389391	0.354849082	0.903814262	P80108:GPLD1
GO:0010595	positive regulation of endothelial cell migration	biological_process	1	201	3	545	0.307389391	0.354849082	0.903814262	P80108:GPLD1
GO:0071277	cellular response to calcium ion	biological_process	1	201	3	545	0.307389391	0.354849082	0.903814262	P80108:GPLD1
GO:0007030	Golgi organization	biological_process	1	201	3	545	0.307389391	0.354849082	0.903814262	O60763:USO1
GO:0008565	protein transporter activity	molecular_function	1	201	3	545	0.307389391	0.354849082	0.903814262	O60763:USO1
GO:1901796	regulation of signal transduction by p53 class mediator	biological_process	1	201	3	545	0.307389391	0.354849082	0.903814262	Q09028:RBBP4
GO:0009055	electron carrier activity	molecular_function	1	201	3	545	0.307389391	0.354849082	0.903814262	Q9H299:SH3BGRL3
GO:0005844	polysome	cellular_component	1	201	3	545	0.307389391	0.354849082	0.903814262	P25786:PSMA1
GO:0030520	intracellular estrogen receptor signaling pathway	biological_process	1	201	3	545	0.307389391	0.354849082	0.903814262	Q15424:SAFB
GO:0005484	SNAP receptor activity	molecular_function	1	201	3	545	0.307389391	0.354849082	0.903814262	Q12846:STX4
GO:0031201	SNARE complex	cellular_component	1	201	3	545	0.307389391	0.354849082	0.903814262	Q12846:STX4
GO:0046931	pore complex assembly	biological_process	1	201	3	545	0.307389391	0.354849082	0.903814262	P49368:CCT3
GO:0050918	positive chemotaxis	biological_process	1	201	3	545	0.307389391	0.354849082	0.903814262	P13521:SCG2
GO:0006911	phagocytosis, engulfment	biological_process	1	201	3	545	0.307389391	0.354849082	0.903814262	P30273:FCER1G
GO:0031252	cell leading edge	cellular_component	1	201	3	545	0.307389391	0.354849082	0.903814262	Q14203:DCTN1
GO:0051081	nuclear envelope disassembly	biological_process	1	201	3	545	0.307389391	0.354849082	0.903814262	Q14203:DCTN1
GO:0005925	focal adhesion	cellular_component	27	201	70	545	0.325159824	0.375095082	1.045842217	P63104:YWHAZ; P62258:YWHAE; Q7L576:CYFIP1; P60033:CD81; P05386:RPLP1; P27348:YWHAQ; Q14344:GNA13; P14209:CD99; P31946:YWHAB; P08758:ANXA5; P11142:HSPA8; Q9UNF0:PACSIN2; P62888:RPL30; P50395:GDI2; P61981:YWHAG; Q9UI08:EVL; P13612:ITGA4; P15311:EZR; P36578:RPL4; P07737:PFN1; P61026:RAB10; P05387:RPLP2; P61247:RPS3A; P30050:RPL12; P40429:RPL13A; P15880:RPS2; P08133:ANXA6
GO:0098641	cadherin binding involved in cell-cell adhesion	molecular_function	19	201	49	545	0.325692225	0.375441073	1.051375774	P63104:YWHAZ; P62258:YWHAE; P52907:CAPZA1; Q9H223:EHD4; P31946:YWHAB; P11142:HSPA8; Q9UNF0:PACSIN2; P26641:EEF1G; P15311:EZR; P07737:PFN1; P08238:HSP90AB1; P61026:RAB10; O60763:USO1; P43487:RANBP1; P15880:RPS2; Q6EMK4:VASN; P37802:TAGLN2; Q16643:DBN1; P60228:EIF3E
GO:0031625	ubiquitin protein ligase binding	molecular_function	3	201	8	545	0.333886453	0.381984667	1.016791045	P63104:YWHAZ; P62258:YWHAE; P11142:HSPA8
GO:0030036	actin cytoskeleton organization	biological_process	3	201	8	545	0.333886453	0.381984667	1.016791045	P11171:EPB41; Q9UNF0:PACSIN2; P07737:PFN1
GO:0034364	high-density lipoprotein particle	cellular_component	3	201	8	545	0.333886453	0.381984667	1.016791045	Q6Q788:APOA5; O14791:APOL1; P0DJI8:SAA1
GO:0001701	in utero embryonic development	biological_process	3	201	8	545	0.333886453	0.381984667	1.016791045	Q9BSQ5:CCM2; Q14344:GNA13; P09493:TPM1
GO:0043065	positive regulation of apoptotic process	biological_process	3	201	8	545	0.333886453	0.381984667	1.016791045	Q8NHL6:LILRB1; P80108:GPLD1; Q9UKV3:ACIN1
GO:0001503	ossification	biological_process	3	201	8	545	0.333886453	0.381984667	1.016791045	P02765:AHSG; P80108:GPLD1; Q92882:OSTF1
GO:0004866	endopeptidase inhibitor activity	molecular_function	3	201	8	545	0.333886453	0.381984667	1.016791045	P02765:AHSG; P05546:SERPIND1; Q14624:ITIH4
GO:0005884	actin filament	cellular_component	3	201	8	545	0.333886453	0.381984667	1.016791045	Q6JBY9:RCSD1; P15311:EZR; P09493:TPM1
GO:0045454	cell redox homeostasis	biological_process	3	201	8	545	0.333886453	0.381984667	1.016791045	P49913:CAMP; Q6ZRP7:QSOX2; Q9H299:SH3BGRL3
GO:0006936	muscle contraction	biological_process	3	201	8	545	0.333886453	0.381984667	1.016791045	O14950:MYL12B; P60660:MYL6; P09493:TPM1
GO:0038096	Fc-gamma receptor signaling pathway involved in phagocytosis	biological_process	5	201	13	545	0.333970495	0.381984667	1.04286261	Q7L576:CYFIP1; P07900:HSP90AA1; P55160:NCKAP1L; P07948:LYN; P08238:HSP90AB1
GO:0070062	extracellular exosome	cellular_component	125	201	334	545	0.336882333	0.38504244	1.014761522	P63104:YWHAZ; O94985:CLSTN1; Q9NQ79:CRTAC1; P09543:CNP; Q06481:APLP2; P62258:YWHAE; Q92688:ANP32B; Q04917:YWHAH; Q08722:CD47; P12109:COL6A1; Q9Y2V2:CARHSP1; P35858:IGFALS; Q8IWA5:SLC44A2; P52907:CAPZA1; P80723:BASP1; P61204:ARF3; Q9HAV0:GNB4; Q7L576:CYFIP1; Q7Z6Z7:HUWE1; Q9H223:EHD4; Q9Y6R7:FCGBP; P60033:CD81; P30153:PPP2R1A; P16150:SPN; P05386:RPLP1; Q16777:HIST2H2AC; P27348:YWHAQ; Q5QNW6:HIST2H…
GO:0004871	signal transducer activity	molecular_function	6	201	16	545	0.36935774	0.420968772	1.016791045	Q8IWA5:SLC44A2; Q9HAV0:GNB4; Q14344:GNA13; P30679:GNA15; P04899:GNAI2; P16949:STMN1
GO:0003779	actin binding	molecular_function	6	201	16	545	0.36935774	0.420968772	1.016791045	P52907:CAPZA1; P15311:EZR; P07737:PFN1; P09493:TPM1; P11277:SPTB; Q16643:DBN1
GO:0007264	small GTPase mediated signal transduction	biological_process	6	201	16	545	0.36935774	0.420968772	1.016791045	P61204:ARF3; P27348:YWHAQ; P50395:GDI2; P61026:RAB10; Q9NRY4:ARHGAP35; P51148:RAB5C
GO:0008283	cell proliferation	biological_process	6	201	16	545	0.36935774	0.420968772	1.016791045	P51858:HDGF; P49321:NASP; P60033:CD81; Q13561:DCTN2; P04899:GNAI2; P36955:SERPINF1
GO:0050830	defense response to Gram-positive bacterium	biological_process	4	201	11	545	0.380963066	0.433889528	0.985979195	P49913:CAMP; Q15485:FCN2; Q96PD5:PGLYRP2; P26583:HMGB2
GO:0003735	structural constituent of ribosome	molecular_function	9	201	24	545	0.383633034	0.436007987	1.016791045	P05386:RPLP1; P62888:RPL30; P36578:RPL4; P05387:RPLP2; P42766:RPL35; P61247:RPS3A; P30050:RPL12; P40429:RPL13A; P15880:RPS2
GO:0006364	rRNA processing	biological_process	9	201	24	545	0.383633034	0.436007987	1.016791045	P05386:RPLP1; P62888:RPL30; P36578:RPL4; P05387:RPLP2; P42766:RPL35; P61247:RPS3A; P30050:RPL12; P40429:RPL13A; P15880:RPS2
GO:0006614	SRP-dependent cotranslational protein targeting to membrane	biological_process	9	201	24	545	0.383633034	0.436007987	1.016791045	P05386:RPLP1; P62888:RPL30; P36578:RPL4; P05387:RPLP2; P42766:RPL35; P61247:RPS3A; P30050:RPL12; P40429:RPL13A; P15880:RPS2
GO:0005913	cell-cell adherens junction	cellular_component	20	201	53	545	0.383985365	0.436101523	1.023185957	P63104:YWHAZ; P62258:YWHAE; P52907:CAPZA1; Q9H223:EHD4; P31946:YWHAB; P11142:HSPA8; Q9UNF0:PACSIN2; P26641:EEF1G; P07948:LYN; P15311:EZR; P07737:PFN1; P08238:HSP90AB1; P61026:RAB10; O60763:USO1; P43487:RANBP1; P15880:RPS2; Q6EMK4:VASN; P37802:TAGLN2; Q16643:DBN1; P60228:EIF3E
GO:0035987	endodermal cell differentiation	biological_process	2	201	6	545	0.39092315	0.442115468	0.903814262	P12109:COL6A1; P13612:ITGA4
GO:0045177	apical part of cell	cellular_component	2	201	6	545	0.39092315	0.442115468	0.903814262	O14950:MYL12B; P15311:EZR
GO:0030496	midbody	cellular_component	2	201	6	545	0.39092315	0.442115468	0.903814262	P04899:GNAI2; P31150:GDI1
GO:0031175	neuron projection development	biological_process	2	201	6	545	0.39092315	0.442115468	0.903814262	P07948:LYN; P16949:STMN1
GO:0019003	GDP binding	molecular_function	2	201	6	545	0.39092315	0.442115468	0.903814262	P61026:RAB10; P51148:RAB5C
GO:0032956	regulation of actin cytoskeleton organization	biological_process	2	201	6	545	0.39092315	0.442115468	0.903814262	Q9NRY4:ARHGAP35; Q9H299:SH3BGRL3
GO:0048471	perinuclear region of cytoplasm	cellular_component	13	201	35	545	0.410142825	0.463527406	1.007107321	P09543:CNP; P61204:ARF3; Q7L576:CYFIP1; Q9H223:EHD4; O75821:EIF3G; P31946:YWHAB; P07948:LYN; P15311:EZR; P26583:HMGB2; P36955:SERPINF1; O60763:USO1; Q12846:STX4; P08133:ANXA6
GO:0007409	axonogenesis	biological_process	3	201	9	545	0.438433903	0.492399689	0.903814262	P09543:CNP; P61026:RAB10; P16949:STMN1
GO:0007186	G-protein coupled receptor signaling pathway	biological_process	3	201	9	545	0.438433903	0.492399689	0.903814262	Q06481:APLP2; Q9UHX3:ADGRE2; P04899:GNAI2
GO:0044325	ion channel binding	molecular_function	3	201	9	545	0.438433903	0.492399689	0.903814262	P62258:YWHAE; Q04917:YWHAH; P07948:LYN
GO:0006954	inflammatory response	biological_process	3	201	9	545	0.438433903	0.492399689	0.903814262	Q9UHX3:ADGRE2; P07948:LYN; P13521:SCG2
GO:0006935	chemotaxis	biological_process	3	201	9	545	0.438433903	0.492399689	0.903814262	P16150:SPN; P05546:SERPIND1; P55160:NCKAP1L
GO:0002250	adaptive immune response	biological_process	3	201	9	545	0.438433903	0.492399689	0.903814262	Q8NHL6:LILRB1; P07948:LYN; Q9GZY6:LAT2
GO:0006953	acute-phase response	biological_process	3	201	9	545	0.438433903	0.492399689	0.903814262	P02765:AHSG; Q14624:ITIH4; P0DJI8:SAA1
GO:0030133	transport vesicle	cellular_component	3	201	9	545	0.438433903	0.492399689	0.903814262	Q12889:OVGP1; P53618:COPB1; O60763:USO1
GO:0044297	cell body	cellular_component	3	201	9	545	0.438433903	0.492399689	0.903814262	P04899:GNAI2; P15311:EZR; P49368:CCT3
GO:0006412	translation	biological_process	9	201	25	545	0.446197998	0.500423449	0.976119403	P05386:RPLP1; P62888:RPL30; P36578:RPL4; P05387:RPLP2; P42766:RPL35; P61247:RPS3A; P30050:RPL12; P40429:RPL13A; P15880:RPS2
GO:0019083	viral transcription	biological_process	9	201	25	545	0.446197998	0.500423449	0.976119403	P05386:RPLP1; P62888:RPL30; P36578:RPL4; P05387:RPLP2; P42766:RPL35; P61247:RPS3A; P30050:RPL12; P40429:RPL13A; P15880:RPS2
GO:0001764	neuron migration	biological_process	1	201	4	545	0.470471137	0.510968989	0.677860697	P62258:YWHAE
GO:0031032	actomyosin structure organization	biological_process	1	201	4	545	0.470471137	0.510968989	0.677860697	P11171:EPB41
GO:0014704	intercalated disc	cellular_component	1	201	4	545	0.470471137	0.510968989	0.677860697	Q04917:YWHAH
GO:0033344	cholesterol efflux	biological_process	1	201	4	545	0.470471137	0.510968989	0.677860697	Q6Q788:APOA5
GO:0042627	chylomicron	cellular_component	1	201	4	545	0.470471137	0.510968989	0.677860697	Q6Q788:APOA5
GO:0042632	cholesterol homeostasis	biological_process	1	201	4	545	0.470471137	0.510968989	0.677860697	Q6Q788:APOA5
GO:0043691	reverse cholesterol transport	biological_process	1	201	4	545	0.470471137	0.510968989	0.677860697	Q6Q788:APOA5
GO:0016567	protein ubiquitination	biological_process	1	201	4	545	0.470471137	0.510968989	0.677860697	Q9NT62:ATG3
GO:0071377	cellular response to glucagon stimulus	biological_process	1	201	4	545	0.470471137	0.510968989	0.677860697	Q9HAV0:GNB4
GO:0004842	ubiquitin-protein transferase activity	molecular_function	1	201	4	545	0.470471137	0.510968989	0.677860697	Q7Z6Z7:HUWE1
GO:0006470	protein dephosphorylation	biological_process	1	201	4	545	0.470471137	0.510968989	0.677860697	P30153:PPP2R1A
GO:0015630	microtubule cytoskeleton	cellular_component	1	201	4	545	0.470471137	0.510968989	0.677860697	P30153:PPP2R1A
GO:0051607	defense response to virus	biological_process	1	201	4	545	0.470471137	0.510968989	0.677860697	Q8NHL6:LILRB1
GO:0005764	lysosome	cellular_component	1	201	4	545	0.470471137	0.510968989	0.677860697	P01903:HLA-DRA
GO:0002227	innate immune response in mucosa	biological_process	1	201	4	545	0.470471137	0.510968989	0.677860697	P49913:CAMP
GO:0043394	proteoglycan binding	molecular_function	1	201	4	545	0.470471137	0.510968989	0.677860697	Q15485:FCN2
GO:0030449	regulation of complement activation	biological_process	1	201	4	545	0.470471137	0.510968989	0.677860697	P07357:C8A
GO:0051020	GTPase binding	molecular_function	1	201	4	545	0.470471137	0.510968989	0.677860697	P07900:HSP90AA1
GO:0005770	late endosome	cellular_component	1	201	4	545	0.470471137	0.510968989	0.677860697	P11142:HSPA8
GO:0098793	presynapse	cellular_component	1	201	4	545	0.470471137	0.510968989	0.677860697	P11142:HSPA8
GO:0090023	positive regulation of neutrophil chemotaxis	biological_process	1	201	4	545	0.470471137	0.510968989	0.677860697	P55160:NCKAP1L
GO:0005975	carbohydrate metabolic process	biological_process	1	201	4	545	0.470471137	0.510968989	0.677860697	Q12889:OVGP1
GO:0006952	defense response	biological_process	1	201	4	545	0.470471137	0.510968989	0.677860697	P54108:CRISP3
GO:0031640	killing of cells of other organism	biological_process	1	201	4	545	0.470471137	0.510968989	0.677860697	O14791:APOL1
GO:0031234	extrinsic component of cytoplasmic side of plasma membrane	cellular_component	1	201	4	545	0.470471137	0.510968989	0.677860697	P07948:LYN
GO:0034366	spherical high-density lipoprotein particle	cellular_component	1	201	4	545	0.470471137	0.510968989	0.677860697	P00739:HPR
GO:0010737	protein kinase A signaling	biological_process	1	201	4	545	0.470471137	0.510968989	0.677860697	P15311:EZR
GO:0060326	cell chemotaxis	biological_process	1	201	4	545	0.470471137	0.510968989	0.677860697	P26583:HMGB2
GO:0050679	positive regulation of epithelial cell proliferation	biological_process	1	201	4	545	0.470471137	0.510968989	0.677860697	P22392:NME2
GO:0030212	hyaluronan metabolic process	biological_process	1	201	4	545	0.470471137	0.510968989	0.677860697	Q14624:ITIH4
GO:0016197	endosomal transport	biological_process	1	201	4	545	0.470471137	0.510968989	0.677860697	P61026:RAB10
GO:0019882	antigen processing and presentation	biological_process	1	201	4	545	0.470471137	0.510968989	0.677860697	P61026:RAB10
GO:0008092	cytoskeletal protein binding	molecular_function	1	201	4	545	0.470471137	0.510968989	0.677860697	P09493:TPM1
GO:0030017	sarcomere	cellular_component	1	201	4	545	0.470471137	0.510968989	0.677860697	P09493:TPM1
GO:0001527	microfibril	cellular_component	1	201	4	545	0.470471137	0.510968989	0.677860697	Q14766:LTBP1
GO:1904851	positive regulation of establishment of protein localization to telomere	biological_process	1	201	4	545	0.470471137	0.510968989	0.677860697	P40227:CCT6A
GO:0000027	ribosomal large subunit assembly	biological_process	1	201	4	545	0.470471137	0.510968989	0.677860697	P30050:RPL12
GO:0001895	retina homeostasis	biological_process	1	201	4	545	0.470471137	0.510968989	0.677860697	Q96DA0:ZG16B
GO:0006606	protein import into nucleus	biological_process	1	201	4	545	0.470471137	0.510968989	0.677860697	P43487:RANBP1
GO:0043547	positive regulation of GTPase activity	biological_process	1	201	4	545	0.470471137	0.510968989	0.677860697	Q9H299:SH3BGRL3
GO:0071456	cellular response to hypoxia	biological_process	1	201	4	545	0.470471137	0.510968989	0.677860697	Q6EMK4:VASN
GO:0008021	synaptic vesicle	cellular_component	1	201	4	545	0.470471137	0.510968989	0.677860697	Q12846:STX4
GO:0002199	zona pellucida receptor complex	cellular_component	1	201	4	545	0.470471137	0.510968989	0.677860697	P49368:CCT3
GO:0005125	cytokine activity	molecular_function	1	201	4	545	0.470471137	0.510968989	0.677860697	P13521:SCG2
GO:0045727	positive regulation of translation	biological_process	1	201	4	545	0.470471137	0.510968989	0.677860697	P60228:EIF3E
GO:0006397	mRNA processing	biological_process	1	201	4	545	0.470471137	0.510968989	0.677860697	Q9UKV3:ACIN1
GO:0006816	calcium ion transport	biological_process	1	201	4	545	0.470471137	0.510968989	0.677860697	P08133:ANXA6
GO:0007411	axon guidance	biological_process	4	201	12	545	0.47177902	0.512045106	0.903814262	Q9UI08:EVL; P15311:EZR; Q9NRY4:ARHGAP35; P11277:SPTB
GO:0005200	structural constituent of cytoskeleton	molecular_function	5	201	15	545	0.497683285	0.539435238	0.903814262	P11171:EPB41; P09493:TPM1; P11277:SPTB; Q9BQE3:TUBA1C; P68371:TUBB4B
GO:0005813	centrosome	cellular_component	5	201	15	545	0.497683285	0.539435238	0.903814262	Q13561:DCTN2; P04899:GNAI2; P43487:RANBP1; P25786:PSMA1; Q14203:DCTN1
GO:0030424	axon	cellular_component	2	201	7	545	0.5111023	0.55028681	0.774697939	P62258:YWHAE; O75781:PALM
GO:0030866	cortical actin cytoskeleton organization	biological_process	2	201	7	545	0.5111023	0.55028681	0.774697939	P11171:EPB41; P55160:NCKAP1L
GO:0042157	lipoprotein metabolic process	biological_process	2	201	7	545	0.5111023	0.55028681	0.774697939	Q6Q788:APOA5; O14791:APOL1
GO:0051260	protein homooligomerization	biological_process	2	201	7	545	0.5111023	0.55028681	0.774697939	Q9H223:EHD4; P08133:ANXA6
GO:0000187	activation of MAPK activity	biological_process	2	201	7	545	0.5111023	0.55028681	0.774697939	P60033:CD81; P0DJI8:SAA1
GO:0001501	skeletal system development	biological_process	2	201	7	545	0.5111023	0.55028681	0.774697939	P49747:COMP; P02765:AHSG
GO:0048306	calcium-dependent protein binding	molecular_function	2	201	7	545	0.5111023	0.55028681	0.774697939	Q15485:FCN2; P08133:ANXA6
GO:0006958	complement activation, classical pathway	biological_process	2	201	7	545	0.5111023	0.55028681	0.774697939	P07357:C8A; P02747:C1QC
GO:0005802	trans-Golgi network	cellular_component	2	201	7	545	0.5111023	0.55028681	0.774697939	P61026:RAB10; Q12846:STX4
GO:0022627	cytosolic small ribosomal subunit	cellular_component	2	201	7	545	0.5111023	0.55028681	0.774697939	P61247:RPS3A; P15880:RPS2
GO:0005789	endoplasmic reticulum membrane	cellular_component	6	201	18	545	0.519034455	0.558454793	0.903814262	O94985:CLSTN1; Q13451:FKBP5; P40967:PMEL; P53618:COPB1; Q9UKM7:MAN1B1; P61026:RAB10
GO:0019901	protein kinase binding	molecular_function	3	201	10	545	0.537617444	0.577295327	0.813432836	P63104:YWHAZ; P14317:HCLS1; P18669:PGAM1
GO:0005635	nuclear envelope	cellular_component	3	201	10	545	0.537617444	0.577295327	0.813432836	Q13185:CBX3; P43487:RANBP1; Q14203:DCTN1
GO:0005768	endosome	cellular_component	3	201	10	545	0.537617444	0.577295327	0.813432836	P15311:EZR; P61026:RAB10; Q12846:STX4
GO:0005524	ATP binding	molecular_function	12	201	35	545	0.553219682	0.5934596	0.929637527	P23634:ATP2B4; Q9H223:EHD4; Q00839:HNRNPU; Q13572:ITPK1; P07900:HSP90AA1; P11142:HSPA8; P07948:LYN; P22392:NME2; P08238:HSP90AB1; Q9H497:TOR3A; P40227:CCT6A; P49368:CCT3
GO:0043231	intracellular membrane-bounded organelle	cellular_component	8	201	24	545	0.55340567	0.5934596	0.903814262	P23634:ATP2B4; P82970:HMGN5; Q9UNF0:PACSIN2; P53618:COPB1; O75781:PALM; P51148:RAB5C; P80108:GPLD1; P09496:CLTA
GO:0005576	extracellular region	cellular_component	46	201	128	545	0.556973082	0.596888871	0.974424751	Q96KN2:CNDP1; P12109:COL6A1; P35858:IGFALS; Q6Q788:APOA5; P52907:CAPZA1; Q9BUN1:MENT; Q8NHL6:LILRB1; P49747:COMP; Q04756:HGFAC; P02765:AHSG; P05546:SERPIND1; P49913:CAMP; Q15485:FCN2; P07357:C8A; P07900:HSP90AA1; Q13201:MMRN1; Q12889:OVGP1; P40967:PMEL; P39060:COL18A1; P54108:CRISP3; P02747:C1QC; O14791:APOL1; P00739:HPR; Q99435:NELL2; P62805:HIST1H4A; P62805:HIST1H4B; P62805:HIST1H4C; P62805:HIS…
GO:0016324	apical plasma membrane	cellular_component	4	201	13	545	0.557909348	0.597495754	0.834290088	Q13572:ITPK1; P15311:EZR; P08238:HSP90AB1; O00186:STXBP3
GO:0051015	actin filament binding	molecular_function	5	201	16	545	0.574678612	0.615047023	0.847325871	Q7L576:CYFIP1; Q6JBY9:RCSD1; P15311:EZR; P09493:TPM1; P11277:SPTB
GO:0008344	adult locomotory behavior	biological_process	1	201	5	545	0.607930058	0.642123638	0.542288557	P09543:CNP
GO:0021987	cerebral cortex development	biological_process	1	201	5	545	0.607930058	0.642123638	0.542288557	P62258:YWHAE
GO:0000932	cytoplasmic mRNA processing body	cellular_component	1	201	5	545	0.607930058	0.642123638	0.542288557	Q9Y2V2:CARHSP1
GO:0043123	positive regulation of I-kappaB kinase/NF-kappaB signaling	biological_process	1	201	5	545	0.607930058	0.642123638	0.542288557	Q8IWA5:SLC44A2
GO:0070328	triglyceride homeostasis	biological_process	1	201	5	545	0.607930058	0.642123638	0.542288557	Q6Q788:APOA5
GO:0007163	establishment or maintenance of cell polarity	biological_process	1	201	5	545	0.607930058	0.642123638	0.542288557	P16150:SPN
GO:0002020	protease binding	molecular_function	1	201	5	545	0.607930058	0.642123638	0.542288557	P49747:COMP
GO:0030658	transport vesicle membrane	cellular_component	1	201	5	545	0.607930058	0.642123638	0.542288557	P01903:HLA-DRA
GO:0030666	endocytic vesicle membrane	cellular_component	1	201	5	545	0.607930058	0.642123638	0.542288557	P01903:HLA-DRA
GO:0019731	antibacterial humoral response	biological_process	1	201	5	545	0.607930058	0.642123638	0.542288557	P49913:CAMP
GO:0034446	substrate adhesion-dependent cell spreading	biological_process	1	201	5	545	0.607930058	0.642123638	0.542288557	P13612:ITGA4
GO:0006468	protein phosphorylation	biological_process	1	201	5	545	0.607930058	0.642123638	0.542288557	P07948:LYN
GO:0030175	filopodium	cellular_component	1	201	5	545	0.607930058	0.642123638	0.542288557	P15311:EZR
GO:0044548	S100 protein binding	molecular_function	1	201	5	545	0.607930058	0.642123638	0.542288557	P15311:EZR
GO:0090002	establishment of protein localization to plasma membrane	biological_process	1	201	5	545	0.607930058	0.642123638	0.542288557	P15311:EZR
GO:0005929	cilium	cellular_component	1	201	5	545	0.607930058	0.642123638	0.542288557	P61026:RAB10
GO:0030670	phagocytic vesicle membrane	cellular_component	1	201	5	545	0.607930058	0.642123638	0.542288557	P61026:RAB10
GO:0005923	bicellular tight junction	cellular_component	1	201	5	545	0.607930058	0.642123638	0.542288557	Q8IUK5:PLXDC1
GO:0019843	rRNA binding	molecular_function	1	201	5	545	0.607930058	0.642123638	0.542288557	P30050:RPL12
GO:1901998	toxin transport	biological_process	1	201	5	545	0.607930058	0.642123638	0.542288557	P49368:CCT3
GO:0030574	collagen catabolic process	biological_process	2	201	8	545	0.617431808	0.651307884	0.677860697	P12109:COL6A1; P39060:COL18A1
GO:0034361	very-low-density lipoprotein particle	cellular_component	2	201	8	545	0.617431808	0.651307884	0.677860697	Q6Q788:APOA5; O14791:APOL1
GO:0004252	serine-type endopeptidase activity	molecular_function	3	201	11	545	0.627134231	0.660679572	0.739484396	Q04756:HGFAC; Q15485:FCN2; P02747:C1QC
GO:1903561	extracellular vesicle	cellular_component	3	201	11	545	0.627134231	0.660679572	0.739484396	P04899:GNAI2; Q9UKM7:MAN1B1; P68371:TUBB4B
GO:0006955	immune response	biological_process	4	201	14	545	0.636484384	0.669220235	0.774697939	P16150:SPN; P01903:HLA-DRA; P07357:C8A; P02747:C1QC
GO:0006898	receptor-mediated endocytosis	biological_process	4	201	14	545	0.636484384	0.669220235	0.774697939	P07900:HSP90AA1; O14791:APOL1; P00739:HPR; P0DJI8:SAA1
GO:0031410	cytoplasmic vesicle	cellular_component	4	201	14	545	0.636484384	0.669220235	0.774697939	P52566:ARHGDIB; O75781:PALM; P09496:CLTA; Q9BTT0:ANP32E
GO:0008201	heparin binding	molecular_function	6	201	20	545	0.653859393	0.687041587	0.813432836	Q06481:APLP2; Q6Q788:APOA5; P51858:HDGF; P49747:COMP; P05546:SERPIND1; P0DJI8:SAA1
GO:0030054	cell junction	cellular_component	3	201	12	545	0.704811837	0.73961736	0.677860697	O94985:CLSTN1; P11171:EPB41; P80723:BASP1
GO:0030154	cell differentiation	biological_process	3	201	12	545	0.704811837	0.73961736	0.677860697	Q7Z6Z7:HUWE1; Q14344:GNA13; P61247:RPS3A
GO:0009897	external side of plasma membrane	cellular_component	4	201	15	545	0.705884934	0.739782069	0.72305141	P16150:SPN; Q8NHL6:LILRB1; P08758:ANXA5; P30273:FCER1G
GO:0001525	angiogenesis	biological_process	4	201	15	545	0.705884934	0.739782069	0.72305141	P19338:NCL; P39060:COL18A1; Q8IUK5:PLXDC1; P13521:SCG2
GO:0006915	apoptotic process	biological_process	2	201	9	545	0.706930761	0.739917809	0.602542841	P30153:PPP2R1A; P49747:COMP
GO:0007275	multicellular organism development	biological_process	2	201	9	545	0.706930761	0.739917809	0.602542841	P52566:ARHGDIB; P36955:SERPINF1
GO:0015629	actin cytoskeleton	cellular_component	5	201	18	545	0.708566086	0.740190317	0.753178552	P52907:CAPZA1; P15311:EZR; Q9NRY4:ARHGAP35; P11277:SPTB; Q16643:DBN1
GO:0015031	protein transport	biological_process	5	201	18	545	0.708566086	0.740190317	0.753178552	P61204:ARF3; P49321:NASP; P50395:GDI2; P31150:GDI1; P51148:RAB5C
GO:0030027	lamellipodium	cellular_component	5	201	18	545	0.708566086	0.740190317	0.753178552	Q7L576:CYFIP1; Q9UI08:EVL; P22392:NME2; Q9H299:SH3BGRL3; Q12846:STX4
GO:0002576	platelet degranulation	biological_process	6	201	21	545	0.712128577	0.743430932	0.774697939	Q06481:APLP2; P02765:AHSG; Q13201:MMRN1; P07948:LYN; P29622:SERPINA4; Q14624:ITIH4
GO:0000139	Golgi membrane	cellular_component	7	201	24	545	0.716196077	0.743599049	0.790837479	O94985:CLSTN1; P61204:ARF3; P49641:MAN2A2; P01903:HLA-DRA; P53618:COPB1; P61026:RAB10; O60763:USO1
GO:0042383	sarcolemma	cellular_component	1	201	6	545	0.716433511	0.743599049	0.451907131	P12109:COL6A1
GO:0006968	cellular defense response	biological_process	1	201	6	545	0.716433511	0.743599049	0.451907131	P16150:SPN
GO:0048013	ephrin receptor signaling pathway	biological_process	1	201	6	545	0.716433511	0.743599049	0.451907131	P07948:LYN
GO:0003756	protein disulfide isomerase activity	molecular_function	1	201	6	545	0.716433511	0.743599049	0.451907131	Q6ZRP7:QSOX2
GO:0005815	microtubule organizing center	cellular_component	1	201	6	545	0.716433511	0.743599049	0.451907131	P60510:PPP4C
GO:0019773	proteasome core complex, alpha-subunit complex	cellular_component	1	201	6	545	0.716433511	0.743599049	0.451907131	P25786:PSMA1
GO:0009306	protein secretion	biological_process	1	201	6	545	0.716433511	0.743599049	0.451907131	P13521:SCG2
GO:0042981	regulation of apoptotic process	biological_process	1	201	6	545	0.716433511	0.743599049	0.451907131	Q9BTT0:ANP32E
GO:0043488	regulation of mRNA stability	biological_process	6	201	22	545	0.763503315	0.791944672	0.739484396	P63104:YWHAZ; Q9Y2V2:CARHSP1; P31946:YWHAB; P11142:HSPA8; Q06323:PSME1; P25786:PSMA1
GO:0016032	viral process	biological_process	7	201	25	545	0.764424826	0.792391588	0.75920398	P62258:YWHAE; P01903:HLA-DRA; P31946:YWHAB; P11142:HSPA8; P07948:LYN; P53618:COPB1; P43487:RANBP1
GO:0005578	proteinaceous extracellular matrix	cellular_component	8	201	28	545	0.766086103	0.79360427	0.774697939	Q9NQ79:CRTAC1; P49747:COMP; O75339:CILP; Q07507:DPT; P54108:CRISP3; Q14766:LTBP1; P80108:GPLD1; Q9BXN1:ASPN
GO:0001726	ruffle	cellular_component	3	201	13	545	0.770101832	0.795722622	0.625717566	Q7L576:CYFIP1; P15311:EZR; P22392:NME2
GO:0005604	basement membrane	cellular_component	3	201	13	545	0.770101832	0.795722622	0.625717566	P16150:SPN; P39060:COL18A1; P36955:SERPINF1
GO:0030335	positive regulation of cell migration	biological_process	3	201	13	545	0.770101832	0.795722622	0.625717566	P39060:COL18A1; P07948:LYN; Q12846:STX4
GO:0030425	dendrite	cellular_component	3	201	13	545	0.770101832	0.795722622	0.625717566	P04899:GNAI2; Q8IUK5:PLXDC1; Q16643:DBN1
GO:0005887	integral component of plasma membrane	cellular_component	12	201	40	545	0.776606337	0.801930457	0.813432836	P23634:ATP2B4; Q08722:CD47; P60033:CD81; P16150:SPN; P01903:HLA-DRA; P14209:CD99; P34910:EVI2B; P55160:NCKAP1L; P40967:PMEL; O75781:PALM; O15031:PLXNB2; P30273:FCER1G
GO:0031093	platelet alpha granule lumen	cellular_component	2	201	10	545	0.779493612	0.803883897	0.542288557	P02765:AHSG; Q13201:MMRN1
GO:0007160	cell-matrix adhesion	biological_process	2	201	10	545	0.779493612	0.803883897	0.542288557	P13612:ITGA4; Q8TER0:SNED1
GO:0005518	collagen binding	molecular_function	1	201	7	545	0.798565996	0.820409722	0.387348969	P49747:COMP
GO:0030199	collagen fibril organization	biological_process	1	201	7	545	0.798565996	0.820409722	0.387348969	Q07507:DPT
GO:0007169	transmembrane receptor protein tyrosine kinase signaling pathway	biological_process	1	201	7	545	0.798565996	0.820409722	0.387348969	P07948:LYN
GO:0043524	negative regulation of neuron apoptotic process	biological_process	1	201	7	545	0.798565996	0.820409722	0.387348969	P08238:HSP90AB1
GO:0070527	platelet aggregation	biological_process	1	201	7	545	0.798565996	0.820409722	0.387348969	O00186:STXBP3
GO:0043235	receptor complex	cellular_component	1	201	7	545	0.798565996	0.820409722	0.387348969	Q8IUK5:PLXDC1
GO:0008270	zinc ion binding	molecular_function	5	201	20	545	0.810737965	0.832385132	0.677860697	Q96KN2:CNDP1; P49641:MAN2A2; Q9BT23:LIMD2; Q96PD5:PGLYRP2; P43243:MATR3
GO:0045121	membrane raft	cellular_component	3	201	14	545	0.823548811	0.845000844	0.581023454	P04899:GNAI2; P07948:LYN; Q9GZY6:LAT2
GO:0006508	proteolysis	biological_process	2	201	11	545	0.836628379	0.855161287	0.492989597	Q96KN2:CNDP1; Q04756:HGFAC
GO:0007156	homophilic cell adhesion via plasma membrane adhesion molecules	biological_process	2	201	11	545	0.836628379	0.855161287	0.492989597	O94985:CLSTN1; O15031:PLXNB2
GO:0016477	cell migration	biological_process	2	201	11	545	0.836628379	0.855161287	0.492989597	Q9UHX3:ADGRE2; Q9NRY4:ARHGAP35
GO:0043025	neuronal cell body	cellular_component	2	201	11	545	0.836628379	0.855161287	0.492989597	Q7L576:CYFIP1; Q8IUK5:PLXDC1
GO:0043202	lysosomal lumen	cellular_component	2	201	11	545	0.836628379	0.855161287	0.492989597	P07900:HSP90AA1; P11142:HSPA8
GO:0005769	early endosome	cellular_component	2	201	11	545	0.836628379	0.855161287	0.492989597	Q9UNF0:PACSIN2; P51148:RAB5C
GO:0000165	MAPK cascade	biological_process	6	201	24	545	0.845717614	0.86390509	0.677860697	P31946:YWHAB; Q86YV0:RASAL3; Q06323:PSME1; P11277:SPTB; P25786:PSMA1; P13521:SCG2
GO:0005793	endoplasmic reticulum-Golgi intermediate compartment	cellular_component	1	201	8	545	0.858944058	0.876861349	0.338930348	P53618:COPB1
GO:0005201	extracellular matrix structural constituent	molecular_function	1	201	9	545	0.902376429	0.920036573	0.301271421	P49747:COMP
GO:0031965	nuclear membrane	cellular_component	1	201	9	545	0.902376429	0.920036573	0.301271421	Q6ZRP7:QSOX2
GO:0005615	extracellular space	cellular_component	41	201	130	545	0.911007606	0.928250652	0.85514734	P63104:YWHAZ; O94985:CLSTN1; P09543:CNP; P12109:COL6A1; P35858:IGFALS; Q6Q788:APOA5; P51858:HDGF; P16150:SPN; P49747:COMP; Q04756:HGFAC; P02765:AHSG; P05546:SERPIND1; P49913:CAMP; P07357:C8A; O75339:CILP; Q9BYJ0:FGFBP2; Q07507:DPT; P11142:HSPA8; P30740:SERPINB1; P39060:COL18A1; P54108:CRISP3; P02747:C1QC; O14791:APOL1; Q03591:CFHR1; P15311:EZR; Q9UGM5:FETUB; P26583:HMGB2; Q5R3F8:ELFN2; P29622:SER…
GO:0009986	cell surface	cellular_component	11	201	43	545	0.926762075	0.943707914	0.693624899	O94985:CLSTN1; Q00839:HNRNPU; P16150:SPN; P01903:HLA-DRA; P13612:ITGA4; P08238:HSP90AB1; P11277:SPTB; O15031:PLXNB2; Q6EMK4:VASN; Q12846:STX4; P30273:FCER1G
GO:0038095	Fc-epsilon receptor signaling pathway	biological_process	5	201	24	545	0.930183368	0.946594921	0.564883914	P07948:LYN; Q9GZY6:LAT2; Q06323:PSME1; P25786:PSMA1; P30273:FCER1G
GO:0005102	receptor binding	molecular_function	1	201	10	545	0.933097133	0.948962135	0.271144279	P07948:LYN
GO:0016021	integral component of membrane	cellular_component	15	201	57	545	0.947609208	0.963114456	0.713537575	O94985:CLSTN1; Q06481:APLP2; Q8IWA5:SLC44A2; Q9UHX3:ADGRE2; Q8NHL6:LILRB1; P49641:MAN2A2; Q8IZP7:HS6ST3; Q5R3F8:ELFN2; Q9UKM7:MAN1B1; Q9GZY6:LAT2; Q8NBI5:SLC43A3; Q8IUK5:PLXDC1; Q6UX71:PLXDC2; Q6EMK4:VASN; Q12846:STX4
GO:0005886	plasma membrane	cellular_component	43	201	140	545	0.951691367	0.966655067	0.832800284	P23634:ATP2B4; P09543:CNP; Q06481:APLP2; P11171:EPB41; Q04917:YWHAH; Q08722:CD47; Q8IWA5:SLC44A2; Q9UHX3:ADGRE2; P80723:BASP1; Q9HAV0:GNB4; Q9H223:EHD4; P60033:CD81; P16150:SPN; Q8NHL6:LILRB1; P01903:HLA-DRA; P07900:HSP90AA1; Q14344:GNA13; P14209:CD99; P30679:GNA15; P11142:HSPA8; P40967:PMEL; P04899:GNAI2; P13612:ITGA4; P07948:LYN; P15311:EZR; P53618:COPB1; Q14624:ITIH4; Q9GZY6:LAT2; Q9NRY4:ARHGA…
GO:0007155	cell adhesion	biological_process	11	201	45	545	0.952598265	0.966849178	0.662797125	O94985:CLSTN1; Q08722:CD47; P12109:COL6A1; P35858:IGFALS; Q9UHX3:ADGRE2; P49747:COMP; P14209:CD99; Q07507:DPT; Q13201:MMRN1; P39060:COL18A1; P22392:NME2
GO:0002223	stimulatory C-type lectin receptor signaling pathway	biological_process	4	201	22	545	0.953079808	0.966849178	0.492989597	P07948:LYN; Q06323:PSME1; P25786:PSMA1; P30273:FCER1G
GO:0005794	Golgi apparatus	cellular_component	9	201	39	545	0.956770289	0.969983689	0.625717566	P40967:PMEL; P50395:GDI2; P07948:LYN; P31150:GDI1; P53618:COPB1; Q9UKM7:MAN1B1; P61026:RAB10; O60763:USO1; P31948:STIP1
GO:0030198	extracellular matrix organization	biological_process	5	201	26	545	0.959912558	0.97254623	0.521431305	Q08722:CD47; P12109:COL6A1; P49747:COMP; P39060:COL18A1; P13612:ITGA4
GO:0060071	Wnt signaling pathway, planar cell polarity pathway	biological_process	3	201	19	545	0.960502314	0.97254623	0.428122545	P07737:PFN1; Q06323:PSME1; P25786:PSMA1
GO:0005788	endoplasmic reticulum lumen	cellular_component	3	201	20	545	0.971530172	0.982433465	0.406716418	P12109:COL6A1; P39060:COL18A1; Q9H497:TOR3A
GO:0000209	protein polyubiquitination	biological_process	3	201	20	545	0.971530172	0.982433465	0.406716418	Q7Z6Z7:HUWE1; Q06323:PSME1; P25786:PSMA1
GO:0005509	calcium ion binding	molecular_function	15	201	60	545	0.97209206	0.982433465	0.677860697	O94985:CLSTN1; Q9NQ79:CRTAC1; Q9UHX3:ADGRE2; Q9H223:EHD4; P49747:COMP; O14950:MYL12B; P08758:ANXA5; Q13201:MMRN1; Q99435:NELL2; P60660:MYL6; Q9UKM7:MAN1B1; Q14766:LTBP1; Q8TER0:SNED1; Q9BXN1:ASPN; P08133:ANXA6
GO:0005783	endoplasmic reticulum	cellular_component	4	201	24	545	0.974548303	0.983684693	0.451907131	Q9H223:EHD4; Q9UKM7:MAN1B1; Q9H497:TOR3A; O60763:USO1
GO:0042803	protein homodimerization activity	molecular_function	4	201	24	545	0.974548303	0.983684693	0.451907131	Q8NHL6:LILRB1; P07900:HSP90AA1; O75531:BANF1; P08133:ANXA6
GO:0000502	proteasome complex	cellular_component	2	201	17	545	0.978586522	0.986527611	0.318993269	Q06323:PSME1; P25786:PSMA1
GO:0006521	regulation of cellular amino acid metabolic process	biological_process	2	201	17	545	0.978586522	0.986527611	0.318993269	Q06323:PSME1; P25786:PSMA1
GO:0002479	antigen processing and presentation of exogenous peptide antigen via MHC class I, TAP-dependent	biological_process	2	201	18	545	0.985172823	0.990592274	0.301271421	Q06323:PSME1; P25786:PSMA1
GO:0031145	anaphase-promoting complex-dependent catabolic process	biological_process	2	201	18	545	0.985172823	0.990592274	0.301271421	Q06323:PSME1; P25786:PSMA1
GO:0033209	tumor necrosis factor-mediated signaling pathway	biological_process	2	201	18	545	0.985172823	0.990592274	0.301271421	Q06323:PSME1; P25786:PSMA1
GO:0051436	negative regulation of ubiquitin-protein ligase activity involved in mitotic cell cycle	biological_process	2	201	18	545	0.985172823	0.990592274	0.301271421	Q06323:PSME1; P25786:PSMA1
GO:0004298	threonine-type endopeptidase activity	molecular_function	1	201	14	545	0.986298685	0.990592274	0.193674485	P25786:PSMA1
GO:0005839	proteasome core complex	cellular_component	1	201	14	545	0.986298685	0.990592274	0.193674485	P25786:PSMA1
GO:0038061	NIK/NF-kappaB signaling	biological_process	2	201	19	545	0.989798543	0.992256144	0.28541503	Q06323:PSME1; P25786:PSMA1
GO:0051437	positive regulation of ubiquitin-protein ligase activity involved in regulation of mitotic cell cycle transition	biological_process	2	201	19	545	0.989798543	0.992256144	0.28541503	Q06323:PSME1; P25786:PSMA1
GO:0090263	positive regulation of canonical Wnt signaling pathway	biological_process	2	201	19	545	0.989798543	0.992256144	0.28541503	Q06323:PSME1; P25786:PSMA1
GO:0050852	T cell receptor signaling pathway	biological_process	3	201	24	545	0.992846023	0.993637629	0.338930348	P01903:HLA-DRA; Q06323:PSME1; P25786:PSMA1
GO:0043161	proteasome-mediated ubiquitin-dependent protein catabolic process	biological_process	2	201	20	545	0.993022374	0.993637629	0.271144279	Q06323:PSME1; P25786:PSMA1
GO:0090090	negative regulation of canonical Wnt signaling pathway	biological_process	2	201	20	545	0.993022374	0.993637629	0.271144279	Q06323:PSME1; P25786:PSMA1
GO:0005911	cell-cell junction	cellular_component	1	201	18	545	0.997422846	0.997422846	0.15063571	P61026:RAB10
