# Supplementary material for: Proteomic profiling of plasma exosomes from patients with B-cell acute lymphoblastic leukemia
Source: Sci Rep. 2022 Jul 13;12:11975. doi: 10.1038/s41598-022-16282-4 (PMC9279438; doi:10.1038/s41598-022-16282-4)
Supplement: Supplementary file 6 — Supplementary Information 6. [file 41598_2022_16282_MOESM6_ESM.xls]

Supplementary Table S5. Detailed information of KEGG enrichment terms of upregulated DEPs in patients with B-ALL compared with those in healthy individuals
id	term	ListHits	ListTotal	PopHits	PopTotal	pval	padj	Enrichment_score	Protein_Gene
hsa04330	Notch signaling pathway	1	139	1	522	0	0	3.755395683	P78536:ADAM17
hsa04136	Autophagy - other	1	139	1	522	0	0	3.755395683	Q9NT62:ATG3
hsa00770	Pantothenate and CoA biosynthesis	1	139	1	522	0	0	3.755395683	O95497:VNN1
hsa03410	Base excision repair	2	139	2	522	0	0	3.755395683	P09429:HMGB1; P12004:PCNA
hsa00983	Drug metabolism - other enzymes	1	139	1	522	0	0	3.755395683	P22392:NME2
hsa00260	Glycine, serine and threonine metabolism	1	139	1	522	0	0	3.755395683	P18669:PGAM1
hsa03030	DNA replication	1	139	1	522	0	0	3.755395683	P12004:PCNA
hsa03430	Mismatch repair	1	139	1	522	0	0	3.755395683	P12004:PCNA
hsa04721	Synaptic vesicle cycle	1	139	1	522	0	0	3.755395683	P09496:CLTA
hsa05034	Alcoholism	22	139	30	522	4.99E-09	1.04E-07	2.753956835	Q9HAV0:GNB4; P62993:GRB2; Q16777:HIST2H2AC; Q5QNW6:HIST2H2BF; P0DP25:CALM3; P04899:GNAI2; P84243:H3F3A; P84243:H3F3B; P62805:HIST1H4A; P62805:HIST1H4B; P62805:HIST1H4C; P62805:HIST1H4D; P62805:HIST1H4E; P62805:HIST1H4F; P62805:HIST1H4H; P62805:HIST1H4I; P62805:HIST1H4J; P62805:HIST1H4K; P62805:HIST1H4L; P62805:HIST2H4A; P62805:HIST2H4B; P62805:HIST4H4
hsa05203	Viral carcinogenesis	25	139	38	522	2.40E-08	4.53E-07	2.470655055	P63104:YWHAZ; P62258:YWHAE; P60953:CDC42; Q04917:YWHAH; P62993:GRB2; P27348:YWHAQ; Q5QNW6:HIST2H2BF; P31946:YWHAB; P61981:YWHAG; P07948:LYN; P62805:HIST1H4A; P62805:HIST1H4B; P62805:HIST1H4C; P62805:HIST1H4D; P62805:HIST1H4E; P62805:HIST1H4F; P62805:HIST1H4H; P62805:HIST1H4I; P62805:HIST1H4J; P62805:HIST1H4K; P62805:HIST1H4L; P62805:HIST2H4A; P62805:HIST2H4B; P62805:HIST4H4; P43487:RANBP1
hsa04114	Oocyte meiosis	9	139	12	522	5.51E-05	0.000954489	2.816546763	P63104:YWHAZ; P62258:YWHAE; Q04917:YWHAH; P30153:PPP2R1A; P27348:YWHAQ; P0DP25:CALM3; P31946:YWHAB; P61981:YWHAG; Q08209:PPP3CA
hsa05322	Systemic lupus erythematosus	20	139	38	522	9.48E-05	0.001516257	1.976524044	Q16777:HIST2H2AC; Q5QNW6:HIST2H2BF; P01903:HLA-DRA; P84243:H3F3A; P84243:H3F3B; P62805:HIST1H4A; P62805:HIST1H4B; P62805:HIST1H4C; P62805:HIST1H4D; P62805:HIST1H4E; P62805:HIST1H4F; P62805:HIST1H4H; P62805:HIST1H4I; P62805:HIST1H4J; P62805:HIST1H4K; P62805:HIST1H4L; P62805:HIST2H4A; P62805:HIST2H4B; P62805:HIST4H4; P01920:HLA-DQB1
hsa05130	Pathogenic Escherichia coli infection	11	139	17	522	0.000148523	0.002097542	2.429961913	P63104:YWHAZ; P60953:CDC42; P05556:ITGB1; P27348:YWHAQ; P14317:HCLS1; P19338:NCL; P15311:EZR; P07437:TUBB; Q9BQE3:TUBA1C; P68371:TUBB4B; P60709:ACTB
hsa04110	Cell cycle	7	139	9	522	0.000151265	0.002097542	2.920863309	P63104:YWHAZ; P62258:YWHAE; Q04917:YWHAH; P27348:YWHAQ; P31946:YWHAB; P61981:YWHAG; P12004:PCNA
hsa05160	Hepatitis C	10	139	15	522	0.00017013	0.00221169	2.503597122	P63104:YWHAZ; P62258:YWHAE; Q04917:YWHAH; P62993:GRB2; P60033:CD81; P30153:PPP2R1A; P27348:YWHAQ; P31946:YWHAB; P61981:YWHAG; P60228:EIF3E
hsa04962	Vasopressin-regulated water reabsorption	6	139	8	522	0.000526131	0.006437372	2.816546763	P52565:ARHGDIA; P52566:ARHGDIB; Q13561:DCTN2; P51148:RAB5C; Q12846:STX4; Q14203:DCTN1
hsa04390	Hippo signaling pathway	8	139	12	522	0.000561091	0.006483714	2.503597122	P63104:YWHAZ; P62258:YWHAE; Q04917:YWHAH; P30153:PPP2R1A; P27348:YWHAQ; P31946:YWHAB; P61981:YWHAG; P60709:ACTB
hsa04217	Necroptosis	5	139	7	522	0.001793771	0.018655222	2.682425488	Q16777:HIST2H2AC; P07900:HSP90AA1; P09429:HMGB1; P62937:PPIA; P08238:HSP90AB1
hsa04971	Gastric acid secretion	5	139	7	522	0.001793771	0.018655222	2.682425488	P0DP25:CALM3; P04899:GNAI2; P15311:EZR; P60709:ACTB; P54709:ATP1B3
hsa04530	Tight junction	12	139	25	522	0.004990958	0.049434246	1.802589928	P60953:CDC42; P30153:PPP2R1A; P05556:ITGB1; P14317:HCLS1; O14950:MYL12B; P15311:EZR; P60660:MYL6; P35579:MYH9; P12004:PCNA; P26038:MSN; Q9BQE3:TUBA1C; P60709:ACTB
hsa04020	Calcium signaling pathway	5	139	8	522	0.005596691	0.050613558	2.347122302	P23634:ATP2B4; P28907:CD38; P0DP25:CALM3; P30679:GNA15; Q08209:PPP3CA
hsa04659	Th17 cell differentiation	5	139	8	522	0.005596691	0.050613558	2.347122302	P01903:HLA-DRA; P07900:HSP90AA1; P08238:HSP90AB1; Q08209:PPP3CA; P01920:HLA-DQB1
hsa05016	Huntington disease	4	139	6	522	0.005969686	0.051737277	2.503597122	P07203:GPX1; Q13561:DCTN2; P09496:CLTA; Q14203:DCTN1
hsa04261	Adrenergic signaling in cardiomyocytes	7	139	13	522	0.007790712	0.060017337	2.022136137	P23634:ATP2B4; P30153:PPP2R1A; P0DP25:CALM3; P04899:GNAI2; P09493:TPM1; P67936:TPM4; P54709:ATP1B3
hsa04722	Neurotrophin signaling pathway	7	139	13	522	0.007790712	0.060017337	2.022136137	P62258:YWHAE; P60953:CDC42; P62993:GRB2; P0DP25:CALM3; P52565:ARHGDIA; P52566:ARHGDIB; P61224:RAP1B
hsa04662	B cell receptor signaling pathway	7	139	13	522	0.007790712	0.060017337	2.022136137	P21854:CD72; P62993:GRB2; P60033:CD81; Q8NHL6:LILRB1; P07948:LYN; Q08209:PPP3CA; P29350:PTPN6
hsa05140	Leishmaniasis	6	139	11	522	0.010185554	0.075664116	2.048397646	P05556:ITGB1; P01903:HLA-DRA; P13612:ITGA4; P49006:MARCKSL1; P29350:PTPN6; P01920:HLA-DQB1
hsa04540	Gap junction	5	139	9	522	0.013113748	0.090921983	2.086330935	P62993:GRB2; P04899:GNAI2; P07437:TUBB; Q9BQE3:TUBA1C; P68371:TUBB4B
hsa03040	Spliceosome	5	139	9	522	0.013113748	0.090921983	2.086330935	Q00839:HNRNPU; P07910:HNRNPC; P11142:HSPA8; Q13247:SRSF6; Q9UKV3:ACIN1
hsa04670	Leukocyte transendothelial migration	11	139	25	522	0.015560369	0.100207881	1.652374101	P60953:CDC42; P05556:ITGB1; P20701:ITGAL; O14950:MYL12B; P14209:CD99; P04899:GNAI2; P13612:ITGA4; P15311:EZR; P61224:RAP1B; P26038:MSN; P60709:ACTB
hsa04730	Long-term depression	4	139	7	522	0.016409472	0.100207881	2.145940391	P30153:PPP2R1A; Q14344:GNA13; P04899:GNAI2; P07948:LYN
hsa04070	Phosphatidylinositol signaling system	2	139	3	522	0.018582446	0.100207881	2.503597122	Q13572:ITPK1; P0DP25:CALM3
hsa05320	Autoimmune thyroid disease	2	139	3	522	0.018582446	0.100207881	2.503597122	P01903:HLA-DRA; P01920:HLA-DQB1
hsa05330	Allograft rejection	2	139	3	522	0.018582446	0.100207881	2.503597122	P01903:HLA-DRA; P01920:HLA-DQB1
hsa05332	Graft-versus-host disease	2	139	3	522	0.018582446	0.100207881	2.503597122	P01903:HLA-DRA; P01920:HLA-DQB1
hsa04022	cGMP-PKG signaling pathway	6	139	12	522	0.019036057	0.100207881	1.877697842	P23634:ATP2B4; P0DP25:CALM3; Q14344:GNA13; P04899:GNAI2; Q08209:PPP3CA; P54709:ATP1B3
hsa04658	Th1 and Th2 cell differentiation	3	139	5	522	0.019270746	0.100207881	2.25323741	P01903:HLA-DRA; Q08209:PPP3CA; P01920:HLA-DQB1
hsa05310	Asthma	3	139	5	522	0.019270746	0.100207881	2.25323741	P01903:HLA-DRA; P01920:HLA-DQB1; P30273:FCER1G
hsa04260	Cardiac muscle contraction	3	139	5	522	0.019270746	0.100207881	2.25323741	P09493:TPM1; P67936:TPM4; P54709:ATP1B3
hsa04660	T cell receptor signaling pathway	5	139	10	522	0.025642174	0.126989815	1.877697842	P60953:CDC42; P62993:GRB2; P08575:PTPRC; Q08209:PPP3CA; P29350:PTPN6
hsa04728	Dopaminergic synapse	5	139	10	522	0.025642174	0.126989815	1.877697842	Q9HAV0:GNB4; P30153:PPP2R1A; P0DP25:CALM3; P04899:GNAI2; Q08209:PPP3CA
hsa04921	Oxytocin signaling pathway	6	139	13	522	0.032155626	0.155543495	1.733259546	P28907:CD38; P0DP25:CALM3; P04899:GNAI2; P60660:MYL6; Q08209:PPP3CA; P60709:ACTB
hsa04360	Axon guidance	7	139	16	522	0.036528681	0.172681037	1.642985612	P60953:CDC42; P05556:ITGB1; P23528:CFL1; O14950:MYL12B; P04899:GNAI2; O15031:PLXNB2; Q08209:PPP3CA
hsa05161	Hepatitis B	5	139	11	522	0.044190119	0.204256548	1.706998038	P63104:YWHAZ; P62993:GRB2; P27348:YWHAQ; P31946:YWHAB; P12004:PCNA
hsa05162	Measles	3	139	6	522	0.045872868	0.207425141	1.877697842	Q9H2X3:CLEC4M; P11142:HSPA8; P26038:MSN
hsa03015	mRNA surveillance pathway	2	139	4	522	0.059721619	0.229228716	1.877697842	P30153:PPP2R1A; Q9UKV3:ACIN1
hsa00230	Purine metabolism	2	139	4	522	0.059721619	0.229228716	1.877697842	P00813:ADA; P22392:NME2
hsa04940	Type I diabetes mellitus	2	139	4	522	0.059721619	0.229228716	1.877697842	P01903:HLA-DRA; P01920:HLA-DQB1
hsa05321	Inflammatory bowel disease (IBD)	2	139	4	522	0.059721619	0.229228716	1.877697842	P01903:HLA-DRA; P01920:HLA-DQB1
hsa05031	Amphetamine addiction	2	139	4	522	0.059721619	0.229228716	1.877697842	P0DP25:CALM3; Q08209:PPP3CA
hsa00590	Arachidonic acid metabolism	2	139	4	522	0.059721619	0.229228716	1.877697842	P07203:GPX1; Q15185:PTGES3
hsa05202	Transcriptional misregulation in cancer	2	139	4	522	0.059721619	0.229228716	1.877697842	P84243:H3F3A; P84243:H3F3B
hsa04961	Endocrine and other factor-regulated calcium reabsorption	2	139	4	522	0.059721619	0.229228716	1.877697842	P09496:CLTA; P54709:ATP1B3
hsa04970	Salivary secretion	4	139	9	522	0.061077053	0.229228716	1.669064748	P23634:ATP2B4; P28907:CD38; P0DP25:CALM3; P54709:ATP1B3
hsa05010	Alzheimer disease	5	139	12	522	0.06934418	0.229228716	1.564748201	P78536:ADAM17; P0DP25:CALM3; P04406:GAPDH; P08473:MME; Q08209:PPP3CA
hsa05131	Shigellosis	5	139	12	522	0.06934418	0.229228716	1.564748201	P60953:CDC42; P05556:ITGB1; P14317:HCLS1; P07737:PFN1; P60709:ACTB
hsa00760	Nicotinate and nicotinamide metabolism	1	139	2	522	0.070531913	0.229228716	1.877697842	P28907:CD38
hsa04744	Phototransduction	1	139	2	522	0.070531913	0.229228716	1.877697842	P0DP25:CALM3
hsa05012	Parkinson disease	1	139	2	522	0.070531913	0.229228716	1.877697842	P04899:GNAI2
hsa05030	Cocaine addiction	1	139	2	522	0.070531913	0.229228716	1.877697842	P04899:GNAI2
hsa00240	Pyrimidine metabolism	1	139	2	522	0.070531913	0.229228716	1.877697842	P22392:NME2
hsa04137	Mitophagy - animal	1	139	2	522	0.070531913	0.229228716	1.877697842	P51149:RAB7A
hsa03420	Nucleotide excision repair	1	139	2	522	0.070531913	0.229228716	1.877697842	P12004:PCNA
hsa04925	Aldosterone synthesis and secretion	3	139	7	522	0.085157395	0.24264025	1.609455293	P23634:ATP2B4; P0DP25:CALM3; P54709:ATP1B3
hsa05120	Epithelial cell signaling in Helicobacter pylori infection	3	139	7	522	0.085157395	0.24264025	1.609455293	P78536:ADAM17; P60953:CDC42; P07948:LYN
hsa04370	VEGF signaling pathway	3	139	7	522	0.085157395	0.24264025	1.609455293	P60953:CDC42; P04792:HSPB1; Q08209:PPP3CA
hsa04912	GnRH signaling pathway	3	139	7	522	0.085157395	0.24264025	1.609455293	P60953:CDC42; P62993:GRB2; P0DP25:CALM3
hsa04140	Autophagy - animal	3	139	7	522	0.085157395	0.24264025	1.609455293	Q9NT62:ATG3; P09429:HMGB1; P51149:RAB7A
hsa04672	Intestinal immune network for IgA production	3	139	7	522	0.085157395	0.24264025	1.609455293	P01903:HLA-DRA; P13612:ITGA4; P01920:HLA-DQB1
hsa04720	Long-term potentiation	3	139	7	522	0.085157395	0.24264025	1.609455293	P0DP25:CALM3; P61224:RAP1B; Q08209:PPP3CA
hsa04924	Renin secretion	3	139	7	522	0.085157395	0.24264025	1.609455293	P0DP25:CALM3; P04899:GNAI2; Q08209:PPP3CA
hsa04914	Progesterone-mediated oocyte maturation	3	139	7	522	0.085157395	0.24264025	1.609455293	P07900:HSP90AA1; P04899:GNAI2; P08238:HSP90AB1
hsa04625	C-type lectin receptor signaling pathway	4	139	10	522	0.096511932	0.27127678	1.502158273	Q9H2X3:CLEC4M; P0DP25:CALM3; Q08209:PPP3CA; P30273:FCER1G
hsa04650	Natural killer cell mediated cytotoxicity	5	139	13	522	0.101220083	0.273425679	1.444382955	P62993:GRB2; P20701:ITGAL; Q08209:PPP3CA; P29350:PTPN6; P30273:FCER1G
hsa00010	Glycolysis / Gluconeogenesis	5	139	13	522	0.101220083	0.273425679	1.444382955	P06733:ENO1; P04406:GAPDH; P18669:PGAM1; P60174:TPI1; P00558:PGK1
hsa05145	Toxoplasmosis	5	139	13	522	0.101220083	0.273425679	1.444382955	P05556:ITGB1; P01903:HLA-DRA; P11142:HSPA8; P04899:GNAI2; P01920:HLA-DQB1
hsa04810	Regulation of actin cytoskeleton	14	139	42	522	0.115289823	0.301720108	1.251798561	P60953:CDC42; Q7L576:CYFIP1; P05556:ITGB1; P23528:CFL1; P20701:ITGAL; O14950:MYL12B; Q14344:GNA13; P55160:NCKAP1L; P13612:ITGA4; P15311:EZR; P07737:PFN1; P35579:MYH9; P26038:MSN; P60709:ACTB
hsa04727	GABAergic synapse	2	139	5	522	0.120397928	0.301720108	1.502158273	Q9HAV0:GNB4; P04899:GNAI2
hsa05340	Primary immunodeficiency	2	139	5	522	0.120397928	0.301720108	1.502158273	P00813:ADA; P08575:PTPRC
hsa00562	Inositol phosphate metabolism	2	139	5	522	0.120397928	0.301720108	1.502158273	Q13572:ITPK1; P60174:TPI1
hsa05014	Amyotrophic lateral sclerosis (ALS)	2	139	5	522	0.120397928	0.301720108	1.502158273	P07203:GPX1; Q08209:PPP3CA
hsa05235	PD-L1 expression and PD-1 checkpoint pathway in cancer	2	139	5	522	0.120397928	0.301720108	1.502158273	Q08209:PPP3CA; P29350:PTPN6
hsa04144	Endocytosis	9	139	26	522	0.122102782	0.302349746	1.29994466	P60953:CDC42; P52907:CAPZA1; P61204:ARF3; Q9H223:EHD4; P11142:HSPA8; P51149:RAB7A; P61026:RAB10; P51148:RAB5C; P09496:CLTA
hsa04915	Estrogen signaling pathway	7	139	20	522	0.132215985	0.303579125	1.314388489	P62993:GRB2; P0DP25:CALM3; P07900:HSP90AA1; Q13451:FKBP5; P11142:HSPA8; P04899:GNAI2; P08238:HSP90AB1
hsa04713	Circadian entrainment	3	139	8	522	0.135884019	0.303579125	1.408273381	Q9HAV0:GNB4; P0DP25:CALM3; P04899:GNAI2
hsa04724	Glutamatergic synapse	3	139	8	522	0.135884019	0.303579125	1.408273381	Q9HAV0:GNB4; P04899:GNAI2; Q08209:PPP3CA
hsa04664	Fc epsilon RI signaling pathway	3	139	8	522	0.135884019	0.303579125	1.408273381	P62993:GRB2; P07948:LYN; P30273:FCER1G
hsa05323	Rheumatoid arthritis	3	139	8	522	0.135884019	0.303579125	1.408273381	P01903:HLA-DRA; P20701:ITGAL; P01920:HLA-DQB1
hsa03013	RNA transport	6	139	17	522	0.136469345	0.303579125	1.325433771	Q7L576:CYFIP1; B5ME19:EIF3CL; O75821:EIF3G; O60841:EIF5B; P60228:EIF3E; Q9UKV3:ACIN1
hsa04612	Antigen processing and presentation	6	139	17	522	0.136469345	0.303579125	1.325433771	P01903:HLA-DRA; P07900:HSP90AA1; P11142:HSPA8; P08238:HSP90AB1; Q06323:PSME1; P01920:HLA-DQB1
hsa04024	cAMP signaling pathway	5	139	14	522	0.139483692	0.303579125	1.341212744	P23634:ATP2B4; P0DP25:CALM3; P04899:GNAI2; P61224:RAP1B; P54709:ATP1B3
hsa04666	Fc gamma R-mediated phagocytosis	5	139	14	522	0.139483692	0.303579125	1.341212744	P60953:CDC42; P23528:CFL1; P07948:LYN; P08575:PTPRC; P49006:MARCKSL1
hsa04371	Apelin signaling pathway	4	139	11	522	0.140113442	0.303579125	1.36559843	Q9HAV0:GNB4; P0DP25:CALM3; Q14344:GNA13; P04899:GNAI2
hsa04071	Sphingolipid signaling pathway	4	139	11	522	0.140113442	0.303579125	1.36559843	P30153:PPP2R1A; Q14344:GNA13; P04899:GNAI2; P30273:FCER1G
hsa05416	Viral myocarditis	4	139	11	522	0.140113442	0.303579125	1.36559843	P01903:HLA-DRA; P20701:ITGAL; P01920:HLA-DQB1; P60709:ACTB
hsa05152	Tuberculosis	8	139	24	522	0.158882176	0.334647683	1.251798561	Q9H2X3:CLEC4M; P01903:HLA-DRA; P0DP25:CALM3; P51149:RAB7A; P51148:RAB5C; Q08209:PPP3CA; P01920:HLA-DQB1; P30273:FCER1G
hsa04145	Phagosome	10	139	31	522	0.172387606	0.334647683	1.211417962	Q9H2X3:CLEC4M; P05556:ITGB1; P01903:HLA-DRA; P51149:RAB7A; P07437:TUBB; P51148:RAB5C; Q9BQE3:TUBA1C; P68371:TUBB4B; P01920:HLA-DQB1; P60709:ACTB
hsa03010	Ribosome	10	139	31	522	0.172387606	0.334647683	1.211417962	P05386:RPLP1; P62888:RPL30; P36578:RPL4; P39019:RPS19; P05387:RPLP2; P23396:RPS3; P42766:RPL35; P61247:RPS3A; P40429:RPL13A; P15880:RPS2
hsa03018	RNA degradation	1	139	3	522	0.174430845	0.334647683	1.251798561	P06733:ENO1
hsa04740	Olfactory transduction	1	139	3	522	0.174430845	0.334647683	1.251798561	P0DP25:CALM3
hsa04923	Regulation of lipolysis in adipocytes	1	139	3	522	0.174430845	0.334647683	1.251798561	P04899:GNAI2
hsa00051	Fructose and mannose metabolism	1	139	3	522	0.174430845	0.334647683	1.251798561	P60174:TPI1
hsa04130	SNARE interactions in vesicular transport	1	139	3	522	0.174430845	0.334647683	1.251798561	Q12846:STX4
hsa05110	Vibrio cholerae infection	1	139	3	522	0.174430845	0.334647683	1.251798561	P60709:ACTB
hsa04911	Insulin secretion	1	139	3	522	0.174430845	0.334647683	1.251798561	P54709:ATP1B3
hsa04973	Carbohydrate digestion and absorption	1	139	3	522	0.174430845	0.334647683	1.251798561	P54709:ATP1B3
hsa04978	Mineral absorption	1	139	3	522	0.174430845	0.334647683	1.251798561	P54709:ATP1B3
hsa04062	Chemokine signaling pathway	6	139	18	522	0.175368257	0.334647683	1.251798561	P60953:CDC42; Q9HAV0:GNB4; P62993:GRB2; P04899:GNAI2; P07948:LYN; P61224:RAP1B
hsa05167	Kaposi sarcoma-associated herpesvirus infection	5	139	15	522	0.183421562	0.336460786	1.251798561	Q9NT62:ATG3; Q9HAV0:GNB4; P0DP25:CALM3; P07948:LYN; Q08209:PPP3CA
hsa05410	Hypertrophic cardiomyopathy (HCM)	5	139	15	522	0.183421562	0.336460786	1.251798561	P05556:ITGB1; P13612:ITGA4; P09493:TPM1; P67936:TPM4; P60709:ACTB
hsa05414	Dilated cardiomyopathy (DCM)	5	139	15	522	0.183421562	0.336460786	1.251798561	P05556:ITGB1; P13612:ITGA4; P09493:TPM1; P67936:TPM4; P60709:ACTB
hsa04972	Pancreatic secretion	4	139	12	522	0.190662915	0.336460786	1.251798561	P23634:ATP2B4; P28907:CD38; P61224:RAP1B; P54709:ATP1B3
hsa05132	Salmonella infection	4	139	12	522	0.190662915	0.336460786	1.251798561	P60953:CDC42; P07737:PFN1; P51149:RAB7A; P60709:ACTB
hsa04723	Retrograde endocannabinoid signaling	2	139	6	522	0.194922988	0.336460786	1.251798561	Q9HAV0:GNB4; P04899:GNAI2
hsa05032	Morphine addiction	2	139	6	522	0.194922988	0.336460786	1.251798561	Q9HAV0:GNB4; P04899:GNAI2
hsa04630	Jak-STAT signaling pathway	2	139	6	522	0.194922988	0.336460786	1.251798561	P62993:GRB2; P29350:PTPN6
hsa05214	Glioma	2	139	6	522	0.194922988	0.336460786	1.251798561	P62993:GRB2; P0DP25:CALM3
hsa04657	IL-17 signaling pathway	2	139	6	522	0.194922988	0.336460786	1.251798561	P07900:HSP90AA1; P08238:HSP90AB1
hsa05211	Renal cell carcinoma	3	139	9	522	0.195729592	0.336460786	1.251798561	P60953:CDC42; P62993:GRB2; P61224:RAP1B
hsa05215	Prostate cancer	3	139	9	522	0.195729592	0.336460786	1.251798561	P62993:GRB2; P07900:HSP90AA1; P08238:HSP90AB1
hsa05163	Human cytomegalovirus infection	6	139	19	522	0.21843491	0.372413616	1.185914426	Q9HAV0:GNB4; P62993:GRB2; P0DP25:CALM3; Q14344:GNA13; P04899:GNAI2; Q08209:PPP3CA
hsa05100	Bacterial invasion of epithelial cells	5	139	16	522	0.232039206	0.392391503	1.173561151	P60953:CDC42; P05556:ITGB1; P14317:HCLS1; P09496:CLTA; P60709:ACTB
hsa05135	Yersinia infection	4	139	13	522	0.246564686	0.410283637	1.155506364	P60953:CDC42; P05556:ITGB1; P13612:ITGA4; P60709:ACTB
hsa04926	Relaxin signaling pathway	4	139	13	522	0.246564686	0.410283637	1.155506364	Q9HAV0:GNB4; P62993:GRB2; P30679:GNA15; P04899:GNAI2
hsa04380	Osteoclast differentiation	3	139	10	522	0.261874698	0.41764677	1.126618705	P62993:GRB2; Q8NHL6:LILRB1; Q08209:PPP3CA
hsa05164	Influenza A	3	139	10	522	0.261874698	0.41764677	1.126618705	P01903:HLA-DRA; P01920:HLA-DQB1; P60709:ACTB
hsa04218	Cellular senescence	3	139	10	522	0.261874698	0.41764677	1.126618705	P0DP25:CALM3; Q08209:PPP3CA; Q09028:RBBP4
hsa04270	Vascular smooth muscle contraction	3	139	10	522	0.261874698	0.41764677	1.126618705	P0DP25:CALM3; Q14344:GNA13; P60660:MYL6
hsa04922	Glucagon signaling pathway	3	139	10	522	0.261874698	0.41764677	1.126618705	P0DP25:CALM3; P18669:PGAM1; Q08209:PPP3CA
hsa04714	Thermogenesis	2	139	7	522	0.277247183	0.41764677	1.072970195	P62993:GRB2; P60709:ACTB
hsa04910	Insulin signaling pathway	2	139	7	522	0.277247183	0.41764677	1.072970195	P62993:GRB2; P0DP25:CALM3
hsa05225	Hepatocellular carcinoma	2	139	7	522	0.277247183	0.41764677	1.072970195	P62993:GRB2; P60709:ACTB
hsa04916	Melanogenesis	2	139	7	522	0.277247183	0.41764677	1.072970195	P0DP25:CALM3; P04899:GNAI2
hsa04934	Cushing syndrome	2	139	7	522	0.277247183	0.41764677	1.072970195	P04899:GNAI2; P61224:RAP1B
hsa04919	Thyroid hormone signaling pathway	2	139	7	522	0.277247183	0.41764677	1.072970195	P60709:ACTB; P54709:ATP1B3
hsa05170	Human immunodeficiency virus 1 infection	5	139	17	522	0.284168222	0.41764677	1.104528142	Q9HAV0:GNB4; P23528:CFL1; P0DP25:CALM3; P04899:GNAI2; Q08209:PPP3CA
hsa04932	Non-alcoholic fatty liver disease (NAFLD)	1	139	4	522	0.289140072	0.41764677	0.938848921	P60953:CDC42
hsa04012	ErbB signaling pathway	1	139	4	522	0.289140072	0.41764677	0.938848921	P62993:GRB2
hsa04917	Prolactin signaling pathway	1	139	4	522	0.289140072	0.41764677	0.938848921	P62993:GRB2
hsa05223	Non-small cell lung cancer	1	139	4	522	0.289140072	0.41764677	0.938848921	P62993:GRB2
hsa00480	Glutathione metabolism	1	139	4	522	0.289140072	0.41764677	0.938848921	P07203:GPX1
hsa04614	Renin-angiotensin system	1	139	4	522	0.289140072	0.41764677	0.938848921	P08473:MME
hsa04146	Peroxisome	1	139	4	522	0.289140072	0.41764677	0.938848921	Q06830:PRDX1
hsa04010	MAPK signaling pathway	7	139	24	522	0.291890518	0.418711916	1.095323741	P60953:CDC42; P62993:GRB2; P11142:HSPA8; P04792:HSPB1; P61224:RAP1B; Q08209:PPP3CA; P16949:STMN1
hsa04015	Rap1 signaling pathway	9	139	31	522	0.293916417	0.418730237	1.090276166	P60953:CDC42; P05556:ITGB1; P20701:ITGAL; P0DP25:CALM3; Q9UI08:EVL; P04899:GNAI2; P07737:PFN1; P61224:RAP1B; P60709:ACTB
hsa04520	Adherens junction	3	139	11	522	0.331452559	0.462698874	1.024198823	P60953:CDC42; P29350:PTPN6; P60709:ACTB
hsa04066	HIF-1 signaling pathway	3	139	11	522	0.331452559	0.462698874	1.024198823	P06733:ENO1; P04406:GAPDH; P00558:PGK1
hsa05412	Arrhythmogenic right ventricular cardiomyopathy (ARVC)	3	139	11	522	0.331452559	0.462698874	1.024198823	P05556:ITGB1; P13612:ITGA4; P60709:ACTB
hsa05166	Human T-cell leukemia virus 1 infection	5	139	18	522	0.338568204	0.469481243	1.043165468	P01903:HLA-DRA; P20701:ITGAL; Q08209:PPP3CA; P43487:RANBP1; P01920:HLA-DQB1
hsa05231	Choline metabolism in cancer	2	139	8	522	0.362065081	0.489022966	0.938848921	Q8IWA5:SLC44A2; P62993:GRB2
hsa04725	Cholinergic synapse	2	139	8	522	0.362065081	0.489022966	0.938848921	Q9HAV0:GNB4; P04899:GNAI2
hsa04152	AMPK signaling pathway	2	139	8	522	0.362065081	0.489022966	0.938848921	P30153:PPP2R1A; P61026:RAB10
hsa04928	Parathyroid hormone synthesis, secretion and action	2	139	8	522	0.362065081	0.489022966	0.938848921	Q14344:GNA13; P04899:GNAI2
hsa05169	Epstein-Barr virus infection	4	139	15	522	0.367370409	0.492987388	1.001438849	P01903:HLA-DRA; P20701:ITGAL; P07948:LYN; P01920:HLA-DQB1
hsa04014	Ras signaling pathway	7	139	26	522	0.385196688	0.511225005	1.011068069	P60953:CDC42; Q9HAV0:GNB4; P62993:GRB2; P0DP25:CALM3; Q86YV0:RASAL3; P61224:RAP1B; P51148:RAB5C
hsa04120	Ubiquitin mediated proteolysis	1	139	5	522	0.401634834	0.511225005	0.751079137	Q7Z6Z7:HUWE1
hsa05220	Chronic myeloid leukemia	1	139	5	522	0.401634834	0.511225005	0.751079137	P62993:GRB2
hsa04750	Inflammatory mediator regulation of TRP channels	1	139	5	522	0.401634834	0.511225005	0.751079137	P0DP25:CALM3
hsa04310	Wnt signaling pathway	1	139	5	522	0.401634834	0.511225005	0.751079137	Q08209:PPP3CA
hsa04142	Lysosome	1	139	5	522	0.401634834	0.511225005	0.751079137	P09496:CLTA
hsa04964	Proximal tubule bicarbonate reclamation	1	139	5	522	0.401634834	0.511225005	0.751079137	P54709:ATP1B3
hsa04976	Bile secretion	1	139	5	522	0.401634834	0.511225005	0.751079137	P54709:ATP1B3
hsa04611	Platelet activation	8	139	30	522	0.403081254	0.511225005	1.001438849	P05556:ITGB1; O14950:MYL12B; Q14344:GNA13; P04899:GNAI2; P07948:LYN; P61224:RAP1B; P30273:FCER1G; P60709:ACTB
hsa04151	PI3K-Akt signaling pathway	14	139	53	522	0.441608321	0.551240641	0.991991313	P63104:YWHAZ; P62258:YWHAE; Q04917:YWHAH; Q9HAV0:GNB4; P62993:GRB2; P30153:PPP2R1A; P05556:ITGB1; P27348:YWHAQ; P07900:HSP90AA1; P31946:YWHAB; P61981:YWHAG; P13612:ITGA4; P08238:HSP90AB1; P56279:TCL1A
hsa04726	Serotonergic synapse	2	139	9	522	0.445232825	0.551240641	0.834532374	Q9HAV0:GNB4; P04899:GNAI2
hsa05134	Legionellosis	2	139	9	522	0.445232825	0.551240641	0.834532374	P11142:HSPA8; P26641:EEF1G
hsa04210	Apoptosis	2	139	9	522	0.445232825	0.551240641	0.834532374	Q9BQE3:TUBA1C; P60709:ACTB
hsa05142	Chagas disease (American trypanosomiasis)	3	139	13	522	0.470861912	0.579522353	0.866629773	P30153:PPP2R1A; P30679:GNA15; P04899:GNAI2
hsa05418	Fluid shear stress and atherosclerosis	4	139	17	522	0.48918308	0.58032087	0.883622514	P0DP25:CALM3; P07900:HSP90AA1; P08238:HSP90AB1; P60709:ACTB
hsa04514	Cell adhesion molecules (CAMs)	8	139	32	522	0.491994578	0.58032087	0.938848921	P16150:SPN; P05556:ITGB1; P01903:HLA-DRA; P20701:ITGAL; P14209:CD99; P13612:ITGA4; P08575:PTPRC; P01920:HLA-DQB1
hsa05212	Pancreatic cancer	1	139	6	522	0.504990757	0.58032087	0.625899281	P60953:CDC42
hsa01521	EGFR tyrosine kinase inhibitor resistance	1	139	6	522	0.504990757	0.58032087	0.625899281	P62993:GRB2
hsa01522	Endocrine resistance	1	139	6	522	0.504990757	0.58032087	0.625899281	P62993:GRB2
hsa04150	mTOR signaling pathway	1	139	6	522	0.504990757	0.58032087	0.625899281	P62993:GRB2
hsa05213	Endometrial cancer	1	139	6	522	0.504990757	0.58032087	0.625899281	P62993:GRB2
hsa05221	Acute myeloid leukemia	1	139	6	522	0.504990757	0.58032087	0.625899281	P62993:GRB2
hsa05226	Gastric cancer	1	139	6	522	0.504990757	0.58032087	0.625899281	P62993:GRB2
hsa04213	Longevity regulating pathway - multiple species	1	139	6	522	0.504990757	0.58032087	0.625899281	P11142:HSPA8
hsa04064	NF-kappa B signaling pathway	1	139	6	522	0.504990757	0.58032087	0.625899281	P07948:LYN
hsa04960	Aldosterone-regulated sodium reabsorption	1	139	6	522	0.504990757	0.58032087	0.625899281	P54709:ATP1B3
hsa04640	Hematopoietic cell lineage	6	139	25	522	0.515653813	0.589318644	0.901294964	P28907:CD38; P01903:HLA-DRA; P08473:MME; P13612:ITGA4; P01920:HLA-DQB1; P21926:CD9
hsa04621	NOD-like receptor signaling pathway	2	139	10	522	0.52381488	0.595374289	0.751079137	P07900:HSP90AA1; P08238:HSP90AB1
hsa05205	Proteoglycans in cancer	8	139	33	522	0.535346397	0.605174188	0.910398954	P60953:CDC42; P62993:GRB2; P05556:ITGB1; P14317:HCLS1; P15311:EZR; P26038:MSN; P29350:PTPN6; P60709:ACTB
hsa05206	MicroRNAs in cancer	4	139	18	522	0.547111879	0.611824036	0.834532374	P62993:GRB2; P15311:EZR; P09493:TPM1; P16949:STMN1
hsa05146	Amoebiasis	4	139	18	522	0.547111879	0.611824036	0.834532374	P30679:GNA15; P04792:HSPB1; P51149:RAB7A; P51148:RAB5C
hsa04068	FoxO signaling pathway	1	139	7	522	0.596088187	0.648256203	0.536485098	P62993:GRB2
hsa04550	Signaling pathways regulating pluripotency of stem cells	1	139	7	522	0.596088187	0.648256203	0.536485098	P62993:GRB2
hsa05210	Colorectal cancer	1	139	7	522	0.596088187	0.648256203	0.536485098	P62993:GRB2
hsa05224	Breast cancer	1	139	7	522	0.596088187	0.648256203	0.536485098	P62993:GRB2
hsa05222	Small cell lung cancer	1	139	7	522	0.596088187	0.648256203	0.536485098	P05556:ITGB1
hsa04072	Phospholipase D signaling pathway	3	139	15	522	0.598390341	0.648256203	0.751079137	P62993:GRB2; Q14344:GNA13; P30273:FCER1G
hsa05168	Herpes simplex virus 1 infection	3	139	16	522	0.654892258	0.70579062	0.704136691	P01903:HLA-DRA; Q13247:SRSF6; P01920:HLA-DQB1
hsa05200	Pathways in cancer	9	139	41	522	0.692481913	0.742454834	0.82435515	P60953:CDC42; Q9HAV0:GNB4; P62993:GRB2; P05556:ITGB1; P0DP25:CALM3; P07900:HSP90AA1; Q14344:GNA13; P04899:GNAI2; P08238:HSP90AB1
hsa05133	Pertussis	4	139	21	522	0.699154434	0.74576473	0.715313464	P05556:ITGB1; P23528:CFL1; P0DP25:CALM3; P04899:GNAI2
hsa05144	Malaria	3	139	17	522	0.705879697	0.749096821	0.662716885	P60033:CD81; P20701:ITGAL; P04921:GYPC
hsa04918	Thyroid hormone synthesis	2	139	13	522	0.717588861	0.757657275	0.577753182	P07203:GPX1; P54709:ATP1B3
hsa04974	Protein digestion and absorption	2	139	14	522	0.766898998	0.805631271	0.536485098	P08473:MME; P54709:ATP1B3
hsa04141	Protein processing in endoplasmic reticulum	3	139	19	522	0.791095893	0.8268741	0.592957213	P07900:HSP90AA1; P11142:HSPA8; P08238:HSP90AB1
hsa04933	AGE-RAGE signaling pathway in diabetic complications	1	139	11	522	0.837281216	0.866440263	0.341399608	P60953:CDC42
hsa05230	Central carbon metabolism in cancer	1	139	11	522	0.837281216	0.866440263	0.341399608	P18669:PGAM1
hsa03050	Proteasome	2	139	16	522	0.844595525	0.86968252	0.46942446	Q06323:PSME1; P25786:PSMA1
hsa04350	TGF-beta signaling pathway	1	139	12	522	0.872607085	0.89409987	0.31294964	P30153:PPP2R1A
hsa05165	Human papillomavirus infection	5	139	32	522	0.897547253	0.912155993	0.586780576	P60953:CDC42; P62993:GRB2; P30153:PPP2R1A; P05556:ITGB1; P13612:ITGA4
hsa04510	Focal adhesion	7	139	41	522	0.898999897	0.912155993	0.641165117	P60953:CDC42; P62993:GRB2; P05556:ITGB1; O14950:MYL12B; P13612:ITGA4; P61224:RAP1B; P60709:ACTB
hsa05020	Prion diseases	1	139	16	522	0.954382087	0.963647932	0.23471223	P31948:STIP1
hsa04512	ECM-receptor interaction	3	139	30	522	0.978605273	0.978605273	0.375539568	Q08722:CD47; P05556:ITGB1; P13612:ITGA4
hsa05150	Staphylococcus aureus infection	3	139	30	522	0.978605273	0.978605273	0.375539568	P01903:HLA-DRA; P20701:ITGAL; P01920:HLA-DQB1
