# Supplementary material for: Proteomic profiling of plasma exosomes from patients with B-cell acute lymphoblastic leukemia
Source: Sci Rep. 2022 Jul 13;12:11975. doi: 10.1038/s41598-022-16282-4 (PMC9279438; doi:10.1038/s41598-022-16282-4)
Supplement: Supplementary file 7 — Supplementary Information 7. [file 41598_2022_16282_MOESM7_ESM.xls]

Supplementary Table S6. Detailed information of KEGG enrichment terms of downregulated DEPs in patients with B-ALL compared with those in healthy individuals
id	term	ListHits	ListTotal	PopHits	PopTotal	pval	padj	Enrichment_score	Protein_Gene
hsa00330	Arginine and proline metabolism	1	60	1	522	0	0	8.7	Q96KN2:CNDP1
hsa00340	Histidine metabolism	1	60	1	522	0	0	8.7	Q96KN2:CNDP1
hsa00410	beta-Alanine metabolism	1	60	1	522	0	0	8.7	Q96KN2:CNDP1
hsa00564	Glycerophospholipid metabolism	1	60	1	522	0	0	8.7	P04180:LCAT
hsa00534	Glycosaminoglycan biosynthesis - heparan sulfate / heparin	1	60	1	522	0	0	8.7	Q8IZP7:HS6ST3
hsa00563	Glycosylphosphatidylinositol (GPI)-anchor biosynthesis	1	60	1	522	0	0	8.7	P80108:GPLD1
hsa04610	Complement and coagulation cascades	19	60	57	522	3.87E-07	5.37E-06	2.9	P07358:C8B; P01008:SERPINC1; P01024:C3; P04070:PROC; Q96IY4:CPB2; P0C0L5:C4B_2; P0C0L4:C4A; P03951:F11; P05546:SERPIND1; P07357:C8A; P02675:FGB; P05160:F13B; P07225:PROS1; P00748:F12; P02679:FGG; P02747:C1QC; P03952:KLKB1; P00747:PLG; P00734:F2
hsa04115	p53 signaling pathway	2	60	3	522	0.001451843	0.017603598	5.8	P17936:IGFBP3; P07996:THBS1
hsa00510	N-Glycan biosynthesis	3	60	6	522	0.001996392	0.021516672	4.35	P49641:MAN2A2; Q09328:MGAT5; Q9UKM7:MAN1B1
hsa03320	PPAR signaling pathway	3	60	7	522	0.004257326	0.041296066	3.728571429	Q6Q788:APOA5; P02647:APOA1; P02652:APOA2
hsa04080	Neuroactive ligand-receptor interaction	3	60	8	522	0.007783725	0.068638303	3.2625	P01024:C3; P00747:PLG; P00734:F2
hsa05143	African trypanosomiasis	3	60	9	522	0.012811244	0.10006776	2.9	O14791:APOL1; P00739:HPR; P02647:APOA1
hsa05150	Staphylococcus aureus infection	7	60	30	522	0.014442769	0.10006776	2.03	P01024:C3; P0C0L5:C4B_2; P0C0L4:C4A; P49913:CAMP; P02679:FGG; P02747:C1QC; P00747:PLG
hsa04512	ECM-receptor interaction	7	60	30	522	0.014442769	0.10006776	2.03	P12109:COL6A1; P49747:COMP; Q14118:DAG1; P07359:GP1BA; P02751:FN1; P07996:THBS1; P35443:THBS4
hsa04060	Cytokine-cytokine receptor interaction	2	60	6	522	0.022463796	0.14526588	2.9	P16871:IL7R; P01137:TGFB1
hsa04979	Cholesterol metabolism	4	60	16	522	0.027320993	0.16563352	2.175	P11597:CETP; P04180:LCAT; P02647:APOA1; P02652:APOA2
hsa05144	Malaria	4	60	17	522	0.035331652	0.166959573	2.047058824	P49747:COMP; P07996:THBS1; P01137:TGFB1; P35443:THBS4
hsa05225	Hepatocellular carcinoma	2	60	7	522	0.036118648	0.166959573	2.485714286	P01344:IGF2; P01137:TGFB1
hsa04068	FoxO signaling pathway	2	60	7	522	0.036118648	0.166959573	2.485714286	P16871:IL7R; P01137:TGFB1
hsa04978	Mineral absorption	1	60	3	522	0.036145887	0.166959573	2.9	P02787:TF
hsa04977	Vitamin digestion and absorption	1	60	3	522	0.036145887	0.166959573	2.9	P02647:APOA1
hsa04350	TGF-beta signaling pathway	3	60	12	522	0.038541706	0.169933886	2.175	Q14766:LTBP1; P07996:THBS1; P01137:TGFB1
hsa05146	Amoebiasis	4	60	18	522	0.044666235	0.188374993	1.933333333	P07358:C8B; P07357:C8A; P02751:FN1; P01137:TGFB1
hsa05142	Chagas disease (American trypanosomiasis)	3	60	13	522	0.050962756	0.197735493	2.007692308	P01024:C3; P02747:C1QC; P01137:TGFB1
hsa04918	Thyroid hormone synthesis	3	60	13	522	0.050962756	0.197735493	2.007692308	P02768:ALB; P22352:GPX3; P02766:TTR
hsa04974	Protein digestion and absorption	3	60	14	522	0.065333593	0.202980849	1.864285714	P12109:COL6A1; Q96IY4:CPB2; P39060:COL18A1
hsa00480	Glutathione metabolism	1	60	4	522	0.066962754	0.202980849	2.175	P22352:GPX3
hsa00590	Arachidonic acid metabolism	1	60	4	522	0.066962754	0.202980849	2.175	P22352:GPX3
hsa05202	Transcriptional misregulation in cancer	1	60	4	522	0.066962754	0.202980849	2.175	P17936:IGFBP3
hsa04932	Non-alcoholic fatty liver disease (NAFLD)	1	60	4	522	0.066962754	0.202980849	2.175	P01137:TGFB1
hsa05321	Inflammatory bowel disease (IBD)	1	60	4	522	0.066962754	0.202980849	2.175	P01137:TGFB1
hsa04975	Fat digestion and absorption	1	60	4	522	0.066962754	0.202980849	2.175	P02647:APOA1
hsa04970	Salivary secretion	2	60	9	522	0.07327378	0.215380506	1.933333333	P49913:CAMP; P61626:LYZ
hsa05133	Pertussis	4	60	21	522	0.080846211	0.230649485	1.657142857	P01024:C3; P0C0L5:C4B_2; P0C0L4:C4A; P02747:C1QC
hsa04218	Cellular senescence	2	60	10	522	0.096307127	0.244750387	1.74	P17936:IGFBP3; P01137:TGFB1
hsa05020	Prion diseases	3	60	16	522	0.099703018	0.244750387	1.63125	P07358:C8B; P07357:C8A; P02747:C1QC
hsa05219	Bladder cancer	1	60	5	522	0.103451194	0.244750387	1.74	P07996:THBS1
hsa05340	Primary immunodeficiency	1	60	5	522	0.103451194	0.244750387	1.74	P16871:IL7R
hsa05220	Chronic myeloid leukemia	1	60	5	522	0.103451194	0.244750387	1.74	P01137:TGFB1
hsa04310	Wnt signaling pathway	1	60	5	522	0.103451194	0.244750387	1.74	P36955:SERPINF1
hsa04216	Ferroptosis	1	60	5	522	0.103451194	0.244750387	1.74	P02787:TF
hsa04611	Platelet activation	5	60	30	522	0.116667643	0.268719732	1.45	P07359:GP1BA; P02675:FGB; P02679:FGG; Q9NRY4:ARHGAP35; P00734:F2
hsa05140	Leishmaniasis	2	60	11	522	0.121893487	0.268719732	1.581818182	P01024:C3; P01137:TGFB1
hsa04933	AGE-RAGE signaling pathway in diabetic complications	2	60	11	522	0.121893487	0.268719732	1.581818182	P02751:FN1; P01137:TGFB1
hsa05322	Systemic lupus erythematosus	6	60	38	522	0.131681873	0.283847594	1.373684211	P07358:C8B; P01024:C3; P0C0L5:C4B_2; P0C0L4:C4A; P07357:C8A; P02747:C1QC
hsa04630	Jak-STAT signaling pathway	1	60	6	522	0.143944894	0.29088864	1.45	P16871:IL7R
hsa05212	Pancreatic cancer	1	60	6	522	0.143944894	0.29088864	1.45	P01137:TGFB1
hsa05226	Gastric cancer	1	60	6	522	0.143944894	0.29088864	1.45	P01137:TGFB1
hsa05165	Human papillomavirus infection	5	60	32	522	0.14833216	0.293637133	1.359375	P12109:COL6A1; P49747:COMP; P02751:FN1; P07996:THBS1; P35443:THBS4
hsa04510	Focal adhesion	6	60	41	522	0.17776167	0.336042834	1.273170732	P12109:COL6A1; P49747:COMP; P02751:FN1; Q9NRY4:ARHGAP35; P07996:THBS1; P35443:THBS4
hsa04714	Thermogenesis	1	60	7	522	0.187075392	0.336042834	1.242857143	Q9Y4C1:KDM3A
hsa05222	Small cell lung cancer	1	60	7	522	0.187075392	0.336042834	1.242857143	P02751:FN1
hsa04672	Intestinal immune network for IgA production	1	60	7	522	0.187075392	0.336042834	1.242857143	P01137:TGFB1
hsa05210	Colorectal cancer	1	60	7	522	0.187075392	0.336042834	1.242857143	P01137:TGFB1
hsa04659	Th17 cell differentiation	1	60	8	522	0.231727322	0.401384826	1.0875	P01137:TGFB1
hsa05323	Rheumatoid arthritis	1	60	8	522	0.231727322	0.401384826	1.0875	P01137:TGFB1
hsa05410	Hypertrophic cardiomyopathy (HCM)	2	60	15	522	0.242562278	0.4056645	1.16	Q14118:DAG1; P01137:TGFB1
hsa05414	Dilated cardiomyopathy (DCM)	2	60	15	522	0.242562278	0.4056645	1.16	Q14118:DAG1; P01137:TGFB1
hsa04151	PI3K-Akt signaling pathway	7	60	53	522	0.252330542	0.414848518	1.149056604	P12109:COL6A1; P49747:COMP; P02751:FN1; P01344:IGF2; P07996:THBS1; P16871:IL7R; P35443:THBS4
hsa05134	Legionellosis	1	60	9	522	0.276999763	0.427360402	0.966666667	P01024:C3
hsa04110	Cell cycle	1	60	9	522	0.276999763	0.427360402	0.966666667	P01137:TGFB1
hsa05211	Renal cell carcinoma	1	60	9	522	0.276999763	0.427360402	0.966666667	P01137:TGFB1
hsa04145	Phagosome	4	60	31	522	0.277563972	0.427360402	1.122580645	P01024:C3; P49747:COMP; P07996:THBS1; P35443:THBS4
hsa05152	Tuberculosis	3	60	24	522	0.293180074	0.44435105	1.0875	P01024:C3; P49913:CAMP; P01137:TGFB1
hsa04621	NOD-like receptor signaling pathway	1	60	10	522	0.322172922	0.453424101	0.87	P49913:CAMP
hsa05164	Influenza A	1	60	10	522	0.322172922	0.453424101	0.87	P00747:PLG
hsa04380	Osteoclast differentiation	1	60	10	522	0.322172922	0.453424101	0.87	P01137:TGFB1
hsa04922	Glucagon signaling pathway	1	60	10	522	0.322172922	0.453424101	0.87	P60510:PPP4C
hsa05205	Proteoglycans in cancer	4	60	33	522	0.325776467	0.453424101	1.054545455	P02751:FN1; P01344:IGF2; P07996:THBS1; P01137:TGFB1
hsa05200	Pathways in cancer	5	60	41	522	0.327213269	0.453424101	1.06097561	P02751:FN1; P01344:IGF2; P16871:IL7R; P01137:TGFB1; P00734:F2
hsa05412	Arrhythmogenic right ventricular cardiomyopathy (ARVC)	1	60	11	522	0.366679463	0.474238772	0.790909091	Q14118:DAG1
hsa05416	Viral myocarditis	1	60	11	522	0.366679463	0.474238772	0.790909091	Q14118:DAG1
hsa05161	Hepatitis B	1	60	11	522	0.366679463	0.474238772	0.790909091	P01137:TGFB1
hsa04520	Adherens junction	1	60	11	522	0.366679463	0.474238772	0.790909091	Q12913:PTPRJ
hsa04066	HIF-1 signaling pathway	1	60	11	522	0.366679463	0.474238772	0.790909091	P02787:TF
hsa04972	Pancreatic secretion	1	60	12	522	0.410079873	0.516594126	0.725	Q96IY4:CPB2
hsa04390	Hippo signaling pathway	1	60	12	522	0.410079873	0.516594126	0.725	P01137:TGFB1
hsa05135	Yersinia infection	1	60	13	522	0.452041339	0.548100123	0.669230769	P02751:FN1
hsa04926	Relaxin signaling pathway	1	60	13	522	0.452041339	0.548100123	0.669230769	P01137:TGFB1
hsa05145	Toxoplasmosis	1	60	13	522	0.452041339	0.548100123	0.669230769	P01137:TGFB1
hsa04666	Fc gamma R-mediated phagocytosis	1	60	14	522	0.492319674	0.589568005	0.621428571	P06396:GSN
hsa05167	Kaposi sarcoma-associated herpesvirus infection	1	60	15	522	0.530743889	0.61863393	0.58	P01024:C3
hsa04072	Phospholipase D signaling pathway	1	60	15	522	0.530743889	0.61863393	0.58	P00734:F2
hsa04010	MAPK signaling pathway	2	60	24	522	0.535724228	0.61863393	0.725	P01344:IGF2; P01137:TGFB1
hsa04810	Regulation of actin cytoskeleton	4	60	42	522	0.543739053	0.620502214	0.828571429	P06396:GSN; P02751:FN1; Q9NRY4:ARHGAP35; P00734:F2
hsa04640	Hematopoietic cell lineage	2	60	25	522	0.56501283	0.625212447	0.696	P07359:GP1BA; P16871:IL7R
hsa05168	Herpes simplex virus 1 infection	1	60	16	522	0.567203045	0.625212447	0.54375	P01024:C3
hsa05100	Bacterial invasion of epithelial cells	1	60	16	522	0.567203045	0.625212447	0.54375	P02751:FN1
hsa05206	MicroRNAs in cancer	1	60	18	522	0.634017407	0.683329872	0.483333333	P07996:THBS1
hsa05166	Human T-cell leukemia virus 1 infection	1	60	18	522	0.634017407	0.683329872	0.483333333	P01137:TGFB1
hsa04141	Protein processing in endoplasmic reticulum	1	60	19	522	0.664358821	0.708162699	0.457894737	Q9UKM7:MAN1B1
hsa04915	Estrogen signaling pathway	1	60	20	522	0.692692889	0.730339242	0.435	P08779:KRT16
hsa03010	Ribosome	2	60	31	522	0.716157578	0.746960054	0.561290323	P61254:RPL26; P30050:RPL12
hsa04670	Leukocyte transendothelial migration	1	60	25	522	0.806523036	0.832263133	0.348	Q9NRY4:ARHGAP35
hsa04014	Ras signaling pathway	1	60	26	522	0.824300195	0.841653884	0.334615385	P01344:IGF2
hsa05203	Viral carcinogenesis	2	60	38	522	0.838466695	0.847200724	0.457894737	P01024:C3; P06396:GSN
hsa04015	Rap1 signaling pathway	1	60	31	522	0.893237978	0.893237978	0.280645161	P07996:THBS1
