# Supplementary material for: Proteomic profiling of plasma exosomes from patients with B-cell acute lymphoblastic leukemia
Source: Sci Rep. 2022 Jul 13;12:11975. doi: 10.1038/s41598-022-16282-4 (PMC9279438; doi:10.1038/s41598-022-16282-4)
Supplement: Supplementary file 8 — Supplementary Information 8. [file 41598_2022_16282_MOESM8_ESM.xls]

Supplementary Table S7. Detailed information of KEGG enrichment terms of all DEPs in patients with B-ALL compared with those in healthy individuals
id	term	ListHits	ListTotal	PopHits	PopTotal	pval	padj	Enrichment_score	Protein_Gene
hsa00330	Arginine and proline metabolism	1	199	1	522	0	0	2.623115578	Q96KN2:CNDP1
hsa00340	Histidine metabolism	1	199	1	522	0	0	2.623115578	Q96KN2:CNDP1
hsa00410	beta-Alanine metabolism	1	199	1	522	0	0	2.623115578	Q96KN2:CNDP1
hsa04330	Notch signaling pathway	1	199	1	522	0	0	2.623115578	P78536:ADAM17
hsa04136	Autophagy - other	1	199	1	522	0	0	2.623115578	Q9NT62:ATG3
hsa00770	Pantothenate and CoA biosynthesis	1	199	1	522	0	0	2.623115578	O95497:VNN1
hsa00564	Glycerophospholipid metabolism	1	199	1	522	0	0	2.623115578	P04180:LCAT
hsa00534	Glycosaminoglycan biosynthesis - heparan sulfate / heparin	1	199	1	522	0	0	2.623115578	Q8IZP7:HS6ST3
hsa03410	Base excision repair	2	199	2	522	0	0	2.623115578	P09429:HMGB1; P12004:PCNA
hsa00983	Drug metabolism - other enzymes	1	199	1	522	0	0	2.623115578	P22392:NME2
hsa00260	Glycine, serine and threonine metabolism	1	199	1	522	0	0	2.623115578	P18669:PGAM1
hsa03030	DNA replication	1	199	1	522	0	0	2.623115578	P12004:PCNA
hsa03430	Mismatch repair	1	199	1	522	0	0	2.623115578	P12004:PCNA
hsa00563	Glycosylphosphatidylinositol (GPI)-anchor biosynthesis	1	199	1	522	0	0	2.623115578	P80108:GPLD1
hsa04721	Synaptic vesicle cycle	1	199	1	522	0	0	2.623115578	P09496:CLTA
hsa05203	Viral carcinogenesis	27	199	38	522	4.20E-06	5.93E-05	1.863792647	P63104:YWHAZ; P62258:YWHAE; P60953:CDC42; P01024:C3; Q04917:YWHAH; P62993:GRB2; P27348:YWHAQ; Q5QNW6:HIST2H2BF; P06396:GSN; P31946:YWHAB; P61981:YWHAG; P07948:LYN; P62805:HIST1H4A; P62805:HIST1H4B; P62805:HIST1H4C; P62805:HIST1H4D; P62805:HIST1H4E; P62805:HIST1H4F; P62805:HIST1H4H; P62805:HIST1H4I; P62805:HIST1H4J; P62805:HIST1H4K; P62805:HIST1H4L; P62805:HIST2H4A; P62805:HIST2H4B; P62805:HIST4H4…
hsa05034	Alcoholism	22	199	30	522	1.14E-05	0.000151566	1.92361809	Q9HAV0:GNB4; P62993:GRB2; Q16777:HIST2H2AC; Q5QNW6:HIST2H2BF; P0DP25:CALM3; P04899:GNAI2; P84243:H3F3A; P84243:H3F3B; P62805:HIST1H4A; P62805:HIST1H4B; P62805:HIST1H4C; P62805:HIST1H4D; P62805:HIST1H4E; P62805:HIST1H4F; P62805:HIST1H4H; P62805:HIST1H4I; P62805:HIST1H4J; P62805:HIST1H4K; P62805:HIST1H4L; P62805:HIST2H4A; P62805:HIST2H4B; P62805:HIST4H4
hsa05322	Systemic lupus erythematosus	26	199	38	522	2.01E-05	0.0002523	1.79476329	P07358:C8B; P01024:C3; Q16777:HIST2H2AC; Q5QNW6:HIST2H2BF; P0C0L5:C4B_2; P0C0L4:C4A; P01903:HLA-DRA; P07357:C8A; P02747:C1QC; P84243:H3F3A; P84243:H3F3B; P62805:HIST1H4A; P62805:HIST1H4B; P62805:HIST1H4C; P62805:HIST1H4D; P62805:HIST1H4E; P62805:HIST1H4F; P62805:HIST1H4H; P62805:HIST1H4I; P62805:HIST1H4J; P62805:HIST1H4K; P62805:HIST1H4L; P62805:HIST2H4A; P62805:HIST2H4B; P62805:HIST4H4; P01920:H…
hsa04110	Cell cycle	8	199	9	522	0.000151722	0.001804697	2.331658291	P63104:YWHAZ; P62258:YWHAE; Q04917:YWHAH; P27348:YWHAQ; P31946:YWHAB; P61981:YWHAG; P12004:PCNA; P01137:TGFB1
hsa04114	Oocyte meiosis	9	199	12	522	0.001639311	0.017642105	1.967336683	P63104:YWHAZ; P62258:YWHAE; Q04917:YWHAH; P30153:PPP2R1A; P27348:YWHAQ; P0DP25:CALM3; P31946:YWHAB; P61981:YWHAG; Q08209:PPP3CA
hsa04390	Hippo signaling pathway	9	199	12	522	0.001639311	0.017642105	1.967336683	P63104:YWHAZ; P62258:YWHAE; Q04917:YWHAH; P30153:PPP2R1A; P27348:YWHAQ; P31946:YWHAB; P61981:YWHAG; P01137:TGFB1; P60709:ACTB
hsa05140	Leishmaniasis	8	199	11	522	0.003715024	0.03816343	1.90772042	P01024:C3; P05556:ITGB1; P01903:HLA-DRA; P13612:ITGA4; P49006:MARCKSL1; P01137:TGFB1; P29350:PTPN6; P01920:HLA-DQB1
hsa05160	Hepatitis C	10	199	15	522	0.005496421	0.052415071	1.748743719	P63104:YWHAZ; P62258:YWHAE; Q04917:YWHAH; P62993:GRB2; P60033:CD81; P30153:PPP2R1A; P27348:YWHAQ; P31946:YWHAB; P61981:YWHAG; P60228:EIF3E
hsa04659	Th17 cell differentiation	6	199	8	522	0.005903336	0.052415071	1.967336683	P01903:HLA-DRA; P07900:HSP90AA1; P08238:HSP90AB1; Q08209:PPP3CA; P01137:TGFB1; P01920:HLA-DQB1
hsa04962	Vasopressin-regulated water reabsorption	6	199	8	522	0.005903336	0.052415071	1.967336683	P52565:ARHGDIA; P52566:ARHGDIB; Q13561:DCTN2; P51148:RAB5C; Q12846:STX4; Q14203:DCTN1
hsa05130	Pathogenic Escherichia coli infection	11	199	17	522	0.006030052	0.052415071	1.69731008	P63104:YWHAZ; P60953:CDC42; P05556:ITGB1; P27348:YWHAQ; P14317:HCLS1; P19338:NCL; P15311:EZR; P07437:TUBB; Q9BQE3:TUBA1C; P68371:TUBB4B; P60709:ACTB
hsa04217	Necroptosis	5	199	7	522	0.013925235	0.112396539	1.873653984	Q16777:HIST2H2AC; P07900:HSP90AA1; P09429:HMGB1; P62937:PPIA; P08238:HSP90AB1
hsa04971	Gastric acid secretion	5	199	7	522	0.013925235	0.112396539	1.873653984	P0DP25:CALM3; P04899:GNAI2; P15311:EZR; P60709:ACTB; P54709:ATP1B3
hsa04970	Salivary secretion	6	199	9	522	0.017951791	0.139900166	1.748743719	P23634:ATP2B4; P28907:CD38; P49913:CAMP; P0DP25:CALM3; P61626:LYZ; P54709:ATP1B3
hsa05321	Inflammatory bowel disease (IBD)	3	199	4	522	0.020728202	0.146392928	1.967336683	P01903:HLA-DRA; P01137:TGFB1; P01920:HLA-DQB1
hsa00590	Arachidonic acid metabolism	3	199	4	522	0.020728202	0.146392928	1.967336683	P22352:GPX3; P07203:GPX1; Q15185:PTGES3
hsa05202	Transcriptional misregulation in cancer	3	199	4	522	0.020728202	0.146392928	1.967336683	P84243:H3F3A; P84243:H3F3B; P17936:IGFBP3
hsa05016	Huntington disease	4	199	6	522	0.032178304	0.220372625	1.748743719	P07203:GPX1; Q13561:DCTN2; P09496:CLTA; Q14203:DCTN1
hsa04020	Calcium signaling pathway	5	199	8	522	0.037990931	0.252527955	1.639447236	P23634:ATP2B4; P28907:CD38; P0DP25:CALM3; P30679:GNA15; Q08209:PPP3CA
hsa04070	Phosphatidylinositol signaling system	2	199	3	522	0.054887433	0.310113999	1.748743719	Q13572:ITPK1; P0DP25:CALM3
hsa05320	Autoimmune thyroid disease	2	199	3	522	0.054887433	0.310113999	1.748743719	P01903:HLA-DRA; P01920:HLA-DQB1
hsa05330	Allograft rejection	2	199	3	522	0.054887433	0.310113999	1.748743719	P01903:HLA-DRA; P01920:HLA-DQB1
hsa05332	Graft-versus-host disease	2	199	3	522	0.054887433	0.310113999	1.748743719	P01903:HLA-DRA; P01920:HLA-DQB1
hsa04115	p53 signaling pathway	2	199	3	522	0.054887433	0.310113999	1.748743719	P17936:IGFBP3; P07996:THBS1
hsa04978	Mineral absorption	2	199	3	522	0.054887433	0.310113999	1.748743719	P02787:TF; P54709:ATP1B3
hsa05340	Primary immunodeficiency	3	199	5	522	0.07242866	0.332898903	1.573869347	P00813:ADA; P08575:PTPRC; P16871:IL7R
hsa04658	Th1 and Th2 cell differentiation	3	199	5	522	0.07242866	0.332898903	1.573869347	P01903:HLA-DRA; Q08209:PPP3CA; P01920:HLA-DQB1
hsa05310	Asthma	3	199	5	522	0.07242866	0.332898903	1.573869347	P01903:HLA-DRA; P01920:HLA-DQB1; P30273:FCER1G
hsa04260	Cardiac muscle contraction	3	199	5	522	0.07242866	0.332898903	1.573869347	P09493:TPM1; P67936:TPM4; P54709:ATP1B3
hsa04261	Adrenergic signaling in cardiomyocytes	7	199	13	522	0.072564148	0.332898903	1.41244685	P23634:ATP2B4; P30153:PPP2R1A; P0DP25:CALM3; P04899:GNAI2; P09493:TPM1; P67936:TPM4; P54709:ATP1B3
hsa04722	Neurotrophin signaling pathway	7	199	13	522	0.072564148	0.332898903	1.41244685	P62258:YWHAE; P60953:CDC42; P62993:GRB2; P0DP25:CALM3; P52565:ARHGDIA; P52566:ARHGDIB; P61224:RAP1B
hsa04662	B cell receptor signaling pathway	7	199	13	522	0.072564148	0.332898903	1.41244685	P21854:CD72; P62993:GRB2; P60033:CD81; Q8NHL6:LILRB1; P07948:LYN; Q08209:PPP3CA; P29350:PTPN6
hsa05161	Hepatitis B	6	199	11	522	0.075908559	0.332898903	1.430790315	P63104:YWHAZ; P62993:GRB2; P27348:YWHAQ; P31946:YWHAB; P12004:PCNA; P01137:TGFB1
hsa05225	Hepatocellular carcinoma	4	199	7	522	0.077810975	0.332898903	1.498923187	P62993:GRB2; P01344:IGF2; P01137:TGFB1; P60709:ACTB
hsa04730	Long-term depression	4	199	7	522	0.077810975	0.332898903	1.498923187	P30153:PPP2R1A; Q14344:GNA13; P04899:GNAI2; P07948:LYN
hsa04672	Intestinal immune network for IgA production	4	199	7	522	0.077810975	0.332898903	1.498923187	P01903:HLA-DRA; P13612:ITGA4; P01137:TGFB1; P01920:HLA-DQB1
hsa04540	Gap junction	5	199	9	522	0.078069212	0.332898903	1.457286432	P62993:GRB2; P04899:GNAI2; P07437:TUBB; Q9BQE3:TUBA1C; P68371:TUBB4B
hsa03040	Spliceosome	5	199	9	522	0.078069212	0.332898903	1.457286432	Q00839:HNRNPU; P07910:HNRNPC; P11142:HSPA8; Q13247:SRSF6; Q9UKV3:ACIN1
hsa04530	Tight junction	12	199	25	522	0.106173429	0.436276272	1.259095477	P60953:CDC42; P30153:PPP2R1A; P05556:ITGB1; P14317:HCLS1; O14950:MYL12B; P15311:EZR; P60660:MYL6; P35579:MYH9; P12004:PCNA; P26038:MSN; Q9BQE3:TUBA1C; P60709:ACTB
hsa04670	Leukocyte transendothelial migration	12	199	25	522	0.106173429	0.436276272	1.259095477	P60953:CDC42; P05556:ITGB1; P20701:ITGAL; O14950:MYL12B; P14209:CD99; P04899:GNAI2; P13612:ITGA4; P15311:EZR; Q9NRY4:ARHGAP35; P61224:RAP1B; P26038:MSN; P60709:ACTB
hsa04022	cGMP-PKG signaling pathway	6	199	12	522	0.124443306	0.450183781	1.311557789	P23634:ATP2B4; P0DP25:CALM3; Q14344:GNA13; P04899:GNAI2; Q08209:PPP3CA; P54709:ATP1B3
hsa04660	T cell receptor signaling pathway	5	199	10	522	0.13431943	0.450183781	1.311557789	P60953:CDC42; P62993:GRB2; P08575:PTPRC; Q08209:PPP3CA; P29350:PTPN6
hsa04728	Dopaminergic synapse	5	199	10	522	0.13431943	0.450183781	1.311557789	Q9HAV0:GNB4; P30153:PPP2R1A; P0DP25:CALM3; P04899:GNAI2; Q08209:PPP3CA
hsa04218	Cellular senescence	5	199	10	522	0.13431943	0.450183781	1.311557789	P0DP25:CALM3; P17936:IGFBP3; Q08209:PPP3CA; P01137:TGFB1; Q09028:RBBP4
hsa05323	Rheumatoid arthritis	4	199	8	522	0.144177715	0.450183781	1.311557789	P01903:HLA-DRA; P20701:ITGAL; P01137:TGFB1; P01920:HLA-DQB1
hsa00760	Nicotinate and nicotinamide metabolism	1	199	2	522	0.144880535	0.450183781	1.311557789	P28907:CD38
hsa04744	Phototransduction	1	199	2	522	0.144880535	0.450183781	1.311557789	P0DP25:CALM3
hsa05012	Parkinson disease	1	199	2	522	0.144880535	0.450183781	1.311557789	P04899:GNAI2
hsa05030	Cocaine addiction	1	199	2	522	0.144880535	0.450183781	1.311557789	P04899:GNAI2
hsa00240	Pyrimidine metabolism	1	199	2	522	0.144880535	0.450183781	1.311557789	P22392:NME2
hsa04137	Mitophagy - animal	1	199	2	522	0.144880535	0.450183781	1.311557789	P51149:RAB7A
hsa03420	Nucleotide excision repair	1	199	2	522	0.144880535	0.450183781	1.311557789	P12004:PCNA
hsa05162	Measles	3	199	6	522	0.152929373	0.450183781	1.311557789	Q9H2X3:CLEC4M; P11142:HSPA8; P26038:MSN
hsa04630	Jak-STAT signaling pathway	3	199	6	522	0.152929373	0.450183781	1.311557789	P62993:GRB2; P16871:IL7R; P29350:PTPN6
hsa00510	N-Glycan biosynthesis	3	199	6	522	0.152929373	0.450183781	1.311557789	P49641:MAN2A2; Q09328:MGAT5; Q9UKM7:MAN1B1
hsa04145	Phagosome	14	199	31	522	0.153299508	0.450183781	1.184632842	P01024:C3; Q9H2X3:CLEC4M; P05556:ITGB1; P49747:COMP; P01903:HLA-DRA; P51149:RAB7A; P07996:THBS1; P07437:TUBB; P51148:RAB5C; Q9BQE3:TUBA1C; P68371:TUBB4B; P35443:THBS4; P01920:HLA-DQB1; P60709:ACTB
hsa05152	Tuberculosis	11	199	24	522	0.155899254	0.450183781	1.202261307	P01024:C3; Q9H2X3:CLEC4M; P01903:HLA-DRA; P49913:CAMP; P0DP25:CALM3; P51149:RAB7A; P51148:RAB5C; Q08209:PPP3CA; P01137:TGFB1; P01920:HLA-DQB1; P30273:FCER1G
hsa04932	Non-alcoholic fatty liver disease (NAFLD)	2	199	4	522	0.157365127	0.450183781	1.311557789	P60953:CDC42; P01137:TGFB1
hsa03015	mRNA surveillance pathway	2	199	4	522	0.157365127	0.450183781	1.311557789	P30153:PPP2R1A; Q9UKV3:ACIN1
hsa00230	Purine metabolism	2	199	4	522	0.157365127	0.450183781	1.311557789	P00813:ADA; P22392:NME2
hsa04940	Type I diabetes mellitus	2	199	4	522	0.157365127	0.450183781	1.311557789	P01903:HLA-DRA; P01920:HLA-DQB1
hsa00480	Glutathione metabolism	2	199	4	522	0.157365127	0.450183781	1.311557789	P22352:GPX3; P07203:GPX1
hsa05031	Amphetamine addiction	2	199	4	522	0.157365127	0.450183781	1.311557789	P0DP25:CALM3; Q08209:PPP3CA
hsa04961	Endocrine and other factor-regulated calcium reabsorption	2	199	4	522	0.157365127	0.450183781	1.311557789	P09496:CLTA; P54709:ATP1B3
hsa05410	Hypertrophic cardiomyopathy (HCM)	7	199	15	522	0.167881257	0.468409432	1.224120603	P05556:ITGB1; Q14118:DAG1; P13612:ITGA4; P09493:TPM1; P67936:TPM4; P01137:TGFB1; P60709:ACTB
hsa05414	Dilated cardiomyopathy (DCM)	7	199	15	522	0.167881257	0.468409432	1.224120603	P05556:ITGB1; Q14118:DAG1; P13612:ITGA4; P09493:TPM1; P67936:TPM4; P01137:TGFB1; P60709:ACTB
hsa05142	Chagas disease (American trypanosomiasis)	6	199	13	522	0.184968991	0.497654665	1.210668728	P01024:C3; P30153:PPP2R1A; P30679:GNA15; P02747:C1QC; P04899:GNAI2; P01137:TGFB1
hsa04921	Oxytocin signaling pathway	6	199	13	522	0.184968991	0.497654665	1.210668728	P28907:CD38; P0DP25:CALM3; P04899:GNAI2; P60660:MYL6; Q08209:PPP3CA; P60709:ACTB
hsa05145	Toxoplasmosis	6	199	13	522	0.184968991	0.497654665	1.210668728	P05556:ITGB1; P01903:HLA-DRA; P11142:HSPA8; P04899:GNAI2; P01137:TGFB1; P01920:HLA-DQB1
hsa04810	Regulation of actin cytoskeleton	18	199	42	522	0.203930654	0.537176969	1.124192391	P60953:CDC42; Q7L576:CYFIP1; P05556:ITGB1; P06396:GSN; P23528:CFL1; P20701:ITGAL; O14950:MYL12B; P02751:FN1; Q14344:GNA13; P55160:NCKAP1L; P13612:ITGA4; P15311:EZR; P07737:PFN1; P35579:MYH9; Q9NRY4:ARHGAP35; P26038:MSN; P00734:F2; P60709:ACTB
hsa05416	Viral myocarditis	5	199	11	522	0.204412475	0.537176969	1.192325263	P01903:HLA-DRA; P20701:ITGAL; Q14118:DAG1; P01920:HLA-DQB1; P60709:ACTB
hsa05146	Amoebiasis	8	199	18	522	0.20773297	0.539628175	1.165829146	P07358:C8B; P07357:C8A; P02751:FN1; P30679:GNA15; P04792:HSPB1; P51149:RAB7A; P51148:RAB5C; P01137:TGFB1
hsa04611	Platelet activation	13	199	30	522	0.210918275	0.541676478	1.136683417	P05556:ITGB1; P07359:GP1BA; O14950:MYL12B; Q14344:GNA13; P02675:FGB; P02679:FGG; P04899:GNAI2; P07948:LYN; Q9NRY4:ARHGAP35; P61224:RAP1B; P00734:F2; P30273:FCER1G; P60709:ACTB
hsa05211	Renal cell carcinoma	4	199	9	522	0.226813345	0.564941458	1.165829146	P60953:CDC42; P62993:GRB2; P61224:RAP1B; P01137:TGFB1
hsa04360	Axon guidance	7	199	16	522	0.229721958	0.564941458	1.147613065	P60953:CDC42; P05556:ITGB1; P23528:CFL1; O14950:MYL12B; P04899:GNAI2; O15031:PLXNB2; Q08209:PPP3CA
hsa04925	Aldosterone synthesis and secretion	3	199	7	522	0.253087237	0.564941458	1.124192391	P23634:ATP2B4; P0DP25:CALM3; P54709:ATP1B3
hsa05120	Epithelial cell signaling in Helicobacter pylori infection	3	199	7	522	0.253087237	0.564941458	1.124192391	P78536:ADAM17; P60953:CDC42; P07948:LYN
hsa04370	VEGF signaling pathway	3	199	7	522	0.253087237	0.564941458	1.124192391	P60953:CDC42; P04792:HSPB1; Q08209:PPP3CA
hsa04912	GnRH signaling pathway	3	199	7	522	0.253087237	0.564941458	1.124192391	P60953:CDC42; P62993:GRB2; P0DP25:CALM3
hsa03320	PPAR signaling pathway	3	199	7	522	0.253087237	0.564941458	1.124192391	Q6Q788:APOA5; P02647:APOA1; P02652:APOA2
hsa04140	Autophagy - animal	3	199	7	522	0.253087237	0.564941458	1.124192391	Q9NT62:ATG3; P09429:HMGB1; P51149:RAB7A
hsa04068	FoxO signaling pathway	3	199	7	522	0.253087237	0.564941458	1.124192391	P62993:GRB2; P16871:IL7R; P01137:TGFB1
hsa04714	Thermogenesis	3	199	7	522	0.253087237	0.564941458	1.124192391	P62993:GRB2; Q9Y4C1:KDM3A; P60709:ACTB
hsa04720	Long-term potentiation	3	199	7	522	0.253087237	0.564941458	1.124192391	P0DP25:CALM3; P61224:RAP1B; Q08209:PPP3CA
hsa04924	Renin secretion	3	199	7	522	0.253087237	0.564941458	1.124192391	P0DP25:CALM3; P04899:GNAI2; Q08209:PPP3CA
hsa04914	Progesterone-mediated oocyte maturation	3	199	7	522	0.253087237	0.564941458	1.124192391	P07900:HSP90AA1; P04899:GNAI2; P08238:HSP90AB1
hsa04666	Fc gamma R-mediated phagocytosis	6	199	14	522	0.254973578	0.564941458	1.124192391	P60953:CDC42; P06396:GSN; P23528:CFL1; P07948:LYN; P08575:PTPRC; P49006:MARCKSL1
hsa04972	Pancreatic secretion	5	199	12	522	0.284381644	0.57980163	1.092964824	P23634:ATP2B4; P28907:CD38; Q96IY4:CPB2; P61224:RAP1B; P54709:ATP1B3
hsa05010	Alzheimer disease	5	199	12	522	0.284381644	0.57980163	1.092964824	P78536:ADAM17; P0DP25:CALM3; P04406:GAPDH; P08473:MME; Q08209:PPP3CA
hsa05131	Shigellosis	5	199	12	522	0.284381644	0.57980163	1.092964824	P60953:CDC42; P05556:ITGB1; P14317:HCLS1; P07737:PFN1; P60709:ACTB
hsa04727	GABAergic synapse	2	199	5	522	0.284769827	0.57980163	1.049246231	Q9HAV0:GNB4; P04899:GNAI2
hsa05220	Chronic myeloid leukemia	2	199	5	522	0.284769827	0.57980163	1.049246231	P62993:GRB2; P01137:TGFB1
hsa00562	Inositol phosphate metabolism	2	199	5	522	0.284769827	0.57980163	1.049246231	Q13572:ITPK1; P60174:TPI1
hsa05014	Amyotrophic lateral sclerosis (ALS)	2	199	5	522	0.284769827	0.57980163	1.049246231	P07203:GPX1; Q08209:PPP3CA
hsa04310	Wnt signaling pathway	2	199	5	522	0.284769827	0.57980163	1.049246231	Q08209:PPP3CA; P36955:SERPINF1
hsa05235	PD-L1 expression and PD-1 checkpoint pathway in cancer	2	199	5	522	0.284769827	0.57980163	1.049246231	Q08209:PPP3CA; P29350:PTPN6
hsa05144	Malaria	7	199	17	522	0.298162261	0.587359062	1.080106414	P60033:CD81; P49747:COMP; P20701:ITGAL; P04921:GYPC; P07996:THBS1; P01137:TGFB1; P35443:THBS4
hsa04625	C-type lectin receptor signaling pathway	4	199	10	522	0.31930726	0.587359062	1.049246231	Q9H2X3:CLEC4M; P0DP25:CALM3; Q08209:PPP3CA; P30273:FCER1G
hsa04380	Osteoclast differentiation	4	199	10	522	0.31930726	0.587359062	1.049246231	P62993:GRB2; Q8NHL6:LILRB1; Q08209:PPP3CA; P01137:TGFB1
hsa05164	Influenza A	4	199	10	522	0.31930726	0.587359062	1.049246231	P01903:HLA-DRA; P00747:PLG; P01920:HLA-DQB1; P60709:ACTB
hsa04922	Glucagon signaling pathway	4	199	10	522	0.31930726	0.587359062	1.049246231	P0DP25:CALM3; P18669:PGAM1; Q08209:PPP3CA; P60510:PPP4C
hsa03018	RNA degradation	1	199	3	522	0.324866738	0.587359062	0.874371859	P06733:ENO1
hsa04740	Olfactory transduction	1	199	3	522	0.324866738	0.587359062	0.874371859	P0DP25:CALM3
hsa04923	Regulation of lipolysis in adipocytes	1	199	3	522	0.324866738	0.587359062	0.874371859	P04899:GNAI2
hsa00051	Fructose and mannose metabolism	1	199	3	522	0.324866738	0.587359062	0.874371859	P60174:TPI1
hsa04130	SNARE interactions in vesicular transport	1	199	3	522	0.324866738	0.587359062	0.874371859	Q12846:STX4
hsa04977	Vitamin digestion and absorption	1	199	3	522	0.324866738	0.587359062	0.874371859	P02647:APOA1
hsa05110	Vibrio cholerae infection	1	199	3	522	0.324866738	0.587359062	0.874371859	P60709:ACTB
hsa04911	Insulin secretion	1	199	3	522	0.324866738	0.587359062	0.874371859	P54709:ATP1B3
hsa04973	Carbohydrate digestion and absorption	1	199	3	522	0.324866738	0.587359062	0.874371859	P54709:ATP1B3
hsa05167	Kaposi sarcoma-associated herpesvirus infection	6	199	15	522	0.33117936	0.594020122	1.049246231	P01024:C3; Q9NT62:ATG3; Q9HAV0:GNB4; P0DP25:CALM3; P07948:LYN; Q08209:PPP3CA
hsa04915	Estrogen signaling pathway	8	199	20	522	0.335719917	0.597422844	1.049246231	P62993:GRB2; P0DP25:CALM3; P08779:KRT16; P07900:HSP90AA1; Q13451:FKBP5; P11142:HSPA8; P04899:GNAI2; P08238:HSP90AB1
hsa04151	PI3K-Akt signaling pathway	21	199	53	522	0.346780353	0.609692719	1.039347682	P63104:YWHAZ; P62258:YWHAE; Q04917:YWHAH; P12109:COL6A1; Q9HAV0:GNB4; P62993:GRB2; P30153:PPP2R1A; P05556:ITGB1; P27348:YWHAQ; P49747:COMP; P02751:FN1; P07900:HSP90AA1; P31946:YWHAB; P01344:IGF2; P61981:YWHAG; P13612:ITGA4; P08238:HSP90AB1; P07996:THBS1; P16871:IL7R; P56279:TCL1A; P35443:THBS4
hsa04080	Neuroactive ligand-receptor interaction	3	199	8	522	0.361996759	0.609692719	0.983668342	P01024:C3; P00747:PLG; P00734:F2
hsa04713	Circadian entrainment	3	199	8	522	0.361996759	0.609692719	0.983668342	Q9HAV0:GNB4; P0DP25:CALM3; P04899:GNAI2
hsa04724	Glutamatergic synapse	3	199	8	522	0.361996759	0.609692719	0.983668342	Q9HAV0:GNB4; P04899:GNAI2; Q08209:PPP3CA
hsa04664	Fc epsilon RI signaling pathway	3	199	8	522	0.361996759	0.609692719	0.983668342	P62993:GRB2; P07948:LYN; P30273:FCER1G
hsa05135	Yersinia infection	5	199	13	522	0.369592489	0.609692719	1.008890607	P60953:CDC42; P05556:ITGB1; P02751:FN1; P13612:ITGA4; P60709:ACTB
hsa04918	Thyroid hormone synthesis	5	199	13	522	0.369592489	0.609692719	1.008890607	P02768:ALB; P22352:GPX3; P07203:GPX1; P02766:TTR; P54709:ATP1B3
hsa04926	Relaxin signaling pathway	5	199	13	522	0.369592489	0.609692719	1.008890607	Q9HAV0:GNB4; P62993:GRB2; P30679:GNA15; P04899:GNAI2; P01137:TGFB1
hsa04650	Natural killer cell mediated cytotoxicity	5	199	13	522	0.369592489	0.609692719	1.008890607	P62993:GRB2; P20701:ITGAL; Q08209:PPP3CA; P29350:PTPN6; P30273:FCER1G
hsa00010	Glycolysis / Gluconeogenesis	5	199	13	522	0.369592489	0.609692719	1.008890607	P06733:ENO1; P04406:GAPDH; P18669:PGAM1; P60174:TPI1; P00558:PGK1
hsa03010	Ribosome	12	199	31	522	0.392812814	0.619433707	1.015399579	P05386:RPLP1; P62888:RPL30; P36578:RPL4; P61254:RPL26; P39019:RPS19; P05387:RPLP2; P23396:RPS3; P42766:RPL35; P61247:RPS3A; P30050:RPL12; P40429:RPL13A; P15880:RPS2
hsa05133	Pertussis	8	199	21	522	0.404398505	0.619433707	0.999282125	P01024:C3; P05556:ITGB1; P0C0L5:C4B_2; P0C0L4:C4A; P23528:CFL1; P0DP25:CALM3; P02747:C1QC; P04899:GNAI2
hsa05100	Bacterial invasion of epithelial cells	6	199	16	522	0.410090672	0.619433707	0.983668342	P60953:CDC42; P05556:ITGB1; P14317:HCLS1; P02751:FN1; P09496:CLTA; P60709:ACTB
hsa04520	Adherens junction	4	199	11	522	0.415052914	0.619433707	0.95386021	P60953:CDC42; Q12913:PTPRJ; P29350:PTPN6; P60709:ACTB
hsa04371	Apelin signaling pathway	4	199	11	522	0.415052914	0.619433707	0.95386021	Q9HAV0:GNB4; P0DP25:CALM3; Q14344:GNA13; P04899:GNAI2
hsa04071	Sphingolipid signaling pathway	4	199	11	522	0.415052914	0.619433707	0.95386021	P30153:PPP2R1A; Q14344:GNA13; P04899:GNAI2; P30273:FCER1G
hsa04066	HIF-1 signaling pathway	4	199	11	522	0.415052914	0.619433707	0.95386021	P06733:ENO1; P04406:GAPDH; P00558:PGK1; P02787:TF
hsa05412	Arrhythmogenic right ventricular cardiomyopathy (ARVC)	4	199	11	522	0.415052914	0.619433707	0.95386021	P05556:ITGB1; Q14118:DAG1; P13612:ITGA4; P60709:ACTB
hsa05212	Pancreatic cancer	2	199	6	522	0.416610281	0.619433707	0.874371859	P60953:CDC42; P01137:TGFB1
hsa04723	Retrograde endocannabinoid signaling	2	199	6	522	0.416610281	0.619433707	0.874371859	Q9HAV0:GNB4; P04899:GNAI2
hsa05032	Morphine addiction	2	199	6	522	0.416610281	0.619433707	0.874371859	Q9HAV0:GNB4; P04899:GNAI2
hsa05214	Glioma	2	199	6	522	0.416610281	0.619433707	0.874371859	P62993:GRB2; P0DP25:CALM3
hsa05226	Gastric cancer	2	199	6	522	0.416610281	0.619433707	0.874371859	P62993:GRB2; P01137:TGFB1
hsa04657	IL-17 signaling pathway	2	199	6	522	0.416610281	0.619433707	0.874371859	P07900:HSP90AA1; P08238:HSP90AB1
hsa04060	Cytokine-cytokine receptor interaction	2	199	6	522	0.416610281	0.619433707	0.874371859	P16871:IL7R; P01137:TGFB1
hsa04010	MAPK signaling pathway	9	199	24	522	0.434182722	0.641341798	0.983668342	P60953:CDC42; P62993:GRB2; P01344:IGF2; P11142:HSPA8; P04792:HSPB1; P61224:RAP1B; Q08209:PPP3CA; P01137:TGFB1; P16949:STMN1
hsa04024	cAMP signaling pathway	5	199	14	522	0.455556672	0.664231019	0.936826992	P23634:ATP2B4; P0DP25:CALM3; P04899:GNAI2; P61224:RAP1B; P54709:ATP1B3
hsa04974	Protein digestion and absorption	5	199	14	522	0.455556672	0.664231019	0.936826992	P12109:COL6A1; Q96IY4:CPB2; P39060:COL18A1; P08473:MME; P54709:ATP1B3
hsa05134	Legionellosis	3	199	9	522	0.470143491	0.670332812	0.874371859	P01024:C3; P11142:HSPA8; P26641:EEF1G
hsa05215	Prostate cancer	3	199	9	522	0.470143491	0.670332812	0.874371859	P62993:GRB2; P07900:HSP90AA1; P08238:HSP90AB1
hsa05143	African trypanosomiasis	3	199	9	522	0.470143491	0.670332812	0.874371859	O14791:APOL1; P00739:HPR; P02647:APOA1
hsa03013	RNA transport	6	199	17	522	0.48844056	0.670332812	0.925805498	Q7L576:CYFIP1; B5ME19:EIF3CL; O75821:EIF3G; O60841:EIF5B; P60228:EIF3E; Q9UKV3:ACIN1
hsa04612	Antigen processing and presentation	6	199	17	522	0.48844056	0.670332812	0.925805498	P01903:HLA-DRA; P07900:HSP90AA1; P11142:HSPA8; P08238:HSP90AB1; Q06323:PSME1; P01920:HLA-DQB1
hsa04012	ErbB signaling pathway	1	199	4	522	0.492368348	0.670332812	0.655778894	P62993:GRB2
hsa04917	Prolactin signaling pathway	1	199	4	522	0.492368348	0.670332812	0.655778894	P62993:GRB2
hsa05223	Non-small cell lung cancer	1	199	4	522	0.492368348	0.670332812	0.655778894	P62993:GRB2
hsa04614	Renin-angiotensin system	1	199	4	522	0.492368348	0.670332812	0.655778894	P08473:MME
hsa04146	Peroxisome	1	199	4	522	0.492368348	0.670332812	0.655778894	Q06830:PRDX1
hsa04975	Fat digestion and absorption	1	199	4	522	0.492368348	0.670332812	0.655778894	P02647:APOA1
hsa05205	Proteoglycans in cancer	12	199	33	522	0.506675267	0.679858197	0.95386021	P60953:CDC42; P62993:GRB2; P05556:ITGB1; P14317:HCLS1; P02751:FN1; P01344:IGF2; P15311:EZR; P07996:THBS1; P26038:MSN; P01137:TGFB1; P29350:PTPN6; P60709:ACTB
hsa05132	Salmonella infection	4	199	12	522	0.508389536	0.679858197	0.874371859	P60953:CDC42; P07737:PFN1; P51149:RAB7A; P60709:ACTB
hsa04350	TGF-beta signaling pathway	4	199	12	522	0.508389536	0.679858197	0.874371859	P30153:PPP2R1A; Q14766:LTBP1; P07996:THBS1; P01137:TGFB1
hsa04910	Insulin signaling pathway	2	199	7	522	0.539252563	0.696406167	0.749461594	P62993:GRB2; P0DP25:CALM3
hsa05210	Colorectal cancer	2	199	7	522	0.539252563	0.696406167	0.749461594	P62993:GRB2; P01137:TGFB1
hsa05222	Small cell lung cancer	2	199	7	522	0.539252563	0.696406167	0.749461594	P05556:ITGB1; P02751:FN1
hsa04916	Melanogenesis	2	199	7	522	0.539252563	0.696406167	0.749461594	P0DP25:CALM3; P04899:GNAI2
hsa04934	Cushing syndrome	2	199	7	522	0.539252563	0.696406167	0.749461594	P04899:GNAI2; P61224:RAP1B
hsa04919	Thyroid hormone signaling pathway	2	199	7	522	0.539252563	0.696406167	0.749461594	P60709:ACTB; P54709:ATP1B3
hsa04144	Endocytosis	9	199	26	522	0.561764093	0.715442386	0.908001546	P60953:CDC42; P52907:CAPZA1; P61204:ARF3; Q9H223:EHD4; P11142:HSPA8; P51149:RAB7A; P61026:RAB10; P51148:RAB5C; P09496:CLTA
hsa04062	Chemokine signaling pathway	6	199	18	522	0.563490021	0.715442386	0.874371859	P60953:CDC42; Q9HAV0:GNB4; P62993:GRB2; P04899:GNAI2; P07948:LYN; P61224:RAP1B
hsa05166	Human T-cell leukemia virus 1 infection	6	199	18	522	0.563490021	0.715442386	0.874371859	P01903:HLA-DRA; P20701:ITGAL; Q08209:PPP3CA; P01137:TGFB1; P43487:RANBP1; P01920:HLA-DQB1
hsa04621	NOD-like receptor signaling pathway	3	199	10	522	0.570700978	0.716546784	0.786934673	P49913:CAMP; P07900:HSP90AA1; P08238:HSP90AB1
hsa04270	Vascular smooth muscle contraction	3	199	10	522	0.570700978	0.716546784	0.786934673	P0DP25:CALM3; Q14344:GNA13; P60660:MYL6
hsa04120	Ubiquitin mediated proteolysis	1	199	5	522	0.630767363	0.748240852	0.524623116	Q7Z6Z7:HUWE1
hsa04750	Inflammatory mediator regulation of TRP channels	1	199	5	522	0.630767363	0.748240852	0.524623116	P0DP25:CALM3
hsa05219	Bladder cancer	1	199	5	522	0.630767363	0.748240852	0.524623116	P07996:THBS1
hsa04216	Ferroptosis	1	199	5	522	0.630767363	0.748240852	0.524623116	P02787:TF
hsa04142	Lysosome	1	199	5	522	0.630767363	0.748240852	0.524623116	P09496:CLTA
hsa04964	Proximal tubule bicarbonate reclamation	1	199	5	522	0.630767363	0.748240852	0.524623116	P54709:ATP1B3
hsa04976	Bile secretion	1	199	5	522	0.630767363	0.748240852	0.524623116	P54709:ATP1B3
hsa05163	Human cytomegalovirus infection	6	199	19	522	0.633178806	0.748240852	0.828352288	Q9HAV0:GNB4; P62993:GRB2; P0DP25:CALM3; Q14344:GNA13; P04899:GNAI2; Q08209:PPP3CA
hsa05150	Staphylococcus aureus infection	10	199	30	522	0.636759116	0.748240852	0.874371859	P01024:C3; P0C0L5:C4B_2; P0C0L4:C4A; P01903:HLA-DRA; P49913:CAMP; P20701:ITGAL; P02679:FGG; P02747:C1QC; P00747:PLG; P01920:HLA-DQB1
hsa04512	ECM-receptor interaction	10	199	30	522	0.636759116	0.748240852	0.874371859	Q08722:CD47; P12109:COL6A1; P05556:ITGB1; P49747:COMP; Q14118:DAG1; P07359:GP1BA; P02751:FN1; P13612:ITGA4; P07996:THBS1; P35443:THBS4
hsa05200	Pathways in cancer	14	199	41	522	0.643658469	0.748240852	0.895698002	P60953:CDC42; Q9HAV0:GNB4; P62993:GRB2; P05556:ITGB1; P0DP25:CALM3; P02751:FN1; P07900:HSP90AA1; Q14344:GNA13; P01344:IGF2; P04899:GNAI2; P08238:HSP90AB1; P16871:IL7R; P01137:TGFB1; P00734:F2
hsa05231	Choline metabolism in cancer	2	199	8	522	0.645606045	0.748240852	0.655778894	Q8IWA5:SLC44A2; P62993:GRB2
hsa04725	Cholinergic synapse	2	199	8	522	0.645606045	0.748240852	0.655778894	Q9HAV0:GNB4; P04899:GNAI2
hsa04152	AMPK signaling pathway	2	199	8	522	0.645606045	0.748240852	0.655778894	P30153:PPP2R1A; P61026:RAB10
hsa04928	Parathyroid hormone synthesis, secretion and action	2	199	8	522	0.645606045	0.748240852	0.655778894	Q14344:GNA13; P04899:GNAI2
hsa04933	AGE-RAGE signaling pathway in diabetic complications	3	199	11	522	0.659642729	0.760608453	0.715395158	P60953:CDC42; P02751:FN1; P01137:TGFB1
hsa04640	Hematopoietic cell lineage	8	199	25	522	0.663176928	0.760801958	0.839396985	P28907:CD38; P01903:HLA-DRA; P07359:GP1BA; P08473:MME; P13612:ITGA4; P16871:IL7R; P01920:HLA-DQB1; P21926:CD9
hsa05170	Human immunodeficiency virus 1 infection	5	199	17	522	0.684813502	0.781269973	0.771504582	Q9HAV0:GNB4; P23528:CFL1; P0DP25:CALM3; P04899:GNAI2; Q08209:PPP3CA
hsa04015	Rap1 signaling pathway	10	199	31	522	0.688411064	0.781269973	0.846166315	P60953:CDC42; P05556:ITGB1; P20701:ITGAL; P0DP25:CALM3; Q9UI08:EVL; P04899:GNAI2; P07737:PFN1; P61224:RAP1B; P07996:THBS1; P60709:ACTB
hsa04014	Ras signaling pathway	8	199	26	522	0.716866076	0.781269973	0.807112486	P60953:CDC42; Q9HAV0:GNB4; P62993:GRB2; P0DP25:CALM3; P01344:IGF2; Q86YV0:RASAL3; P61224:RAP1B; P51148:RAB5C
hsa04726	Serotonergic synapse	2	199	9	522	0.733337322	0.781269973	0.582914573	Q9HAV0:GNB4; P04899:GNAI2
hsa04210	Apoptosis	2	199	9	522	0.733337322	0.781269973	0.582914573	Q9BQE3:TUBA1C; P60709:ACTB
hsa05165	Human papillomavirus infection	10	199	32	522	0.735464381	0.781269973	0.819723618	P60953:CDC42; P12109:COL6A1; P62993:GRB2; P30153:PPP2R1A; P05556:ITGB1; P49747:COMP; P02751:FN1; P13612:ITGA4; P07996:THBS1; P35443:THBS4
hsa01521	EGFR tyrosine kinase inhibitor resistance	1	199	6	522	0.737845904	0.781269973	0.43718593	P62993:GRB2
hsa01522	Endocrine resistance	1	199	6	522	0.737845904	0.781269973	0.43718593	P62993:GRB2
hsa04150	mTOR signaling pathway	1	199	6	522	0.737845904	0.781269973	0.43718593	P62993:GRB2
hsa05213	Endometrial cancer	1	199	6	522	0.737845904	0.781269973	0.43718593	P62993:GRB2
hsa05221	Acute myeloid leukemia	1	199	6	522	0.737845904	0.781269973	0.43718593	P62993:GRB2
hsa04213	Longevity regulating pathway - multiple species	1	199	6	522	0.737845904	0.781269973	0.43718593	P11142:HSPA8
hsa04064	NF-kappa B signaling pathway	1	199	6	522	0.737845904	0.781269973	0.43718593	P07948:LYN
hsa04960	Aldosterone-regulated sodium reabsorption	1	199	6	522	0.737845904	0.781269973	0.43718593	P54709:ATP1B3
hsa04610	Complement and coagulation cascades	19	199	57	522	0.738431265	0.781269973	0.874371859	P07358:C8B; P01008:SERPINC1; P01024:C3; P04070:PROC; Q96IY4:CPB2; P0C0L5:C4B_2; P0C0L4:C4A; P03951:F11; P05546:SERPIND1; P07357:C8A; P02675:FGB; P05160:F13B; P07225:PROS1; P00748:F12; P02679:FGG; P02747:C1QC; P03952:KLKB1; P00747:PLG; P00734:F2
hsa04072	Phospholipase D signaling pathway	4	199	15	522	0.739786612	0.781269973	0.699497487	P62993:GRB2; Q14344:GNA13; P00734:F2; P30273:FCER1G
hsa05169	Epstein-Barr virus infection	4	199	15	522	0.739786612	0.781269973	0.699497487	P01903:HLA-DRA; P20701:ITGAL; P07948:LYN; P01920:HLA-DQB1
hsa05206	MicroRNAs in cancer	5	199	18	522	0.745475242	0.783615836	0.728643216	P62993:GRB2; P15311:EZR; P09493:TPM1; P07996:THBS1; P16949:STMN1
hsa04510	Focal adhesion	13	199	41	522	0.760310669	0.795510237	0.831719573	P60953:CDC42; P12109:COL6A1; P62993:GRB2; P05556:ITGB1; P49747:COMP; O14950:MYL12B; P02751:FN1; P13612:ITGA4; Q9NRY4:ARHGAP35; P61224:RAP1B; P07996:THBS1; P35443:THBS4; P60709:ACTB
hsa05020	Prion diseases	4	199	16	522	0.79627807	0.82172988	0.655778894	P07358:C8B; P07357:C8A; P02747:C1QC; P31948:STIP1
hsa04979	Cholesterol metabolism	4	199	16	522	0.79627807	0.82172988	0.655778894	P11597:CETP; P04180:LCAT; P02647:APOA1; P02652:APOA2
hsa05168	Herpes simplex virus 1 infection	4	199	16	522	0.79627807	0.82172988	0.655778894	P01024:C3; P01903:HLA-DRA; Q13247:SRSF6; P01920:HLA-DQB1
hsa04550	Signaling pathways regulating pluripotency of stem cells	1	199	7	522	0.81728324	0.835773811	0.374730797	P62993:GRB2
hsa05224	Breast cancer	1	199	7	522	0.81728324	0.835773811	0.374730797	P62993:GRB2
hsa05418	Fluid shear stress and atherosclerosis	4	199	17	522	0.84272164	0.857905814	0.617203665	P0DP25:CALM3; P07900:HSP90AA1; P08238:HSP90AB1; P60709:ACTB
hsa04141	Protein processing in endoplasmic reticulum	4	199	19	522	0.909702577	0.921940729	0.552234859	P07900:HSP90AA1; P11142:HSPA8; P08238:HSP90AB1; Q9UKM7:MAN1B1
hsa04514	Cell adhesion molecules (CAMs)	8	199	32	522	0.920151924	0.928367566	0.655778894	P16150:SPN; P05556:ITGB1; P01903:HLA-DRA; P20701:ITGAL; P14209:CD99; P13612:ITGA4; P08575:PTPRC; P01920:HLA-DQB1
hsa05230	Central carbon metabolism in cancer	1	199	11	522	0.961902327	0.966177448	0.238465053	P18669:PGAM1
hsa03050	Proteasome	2	199	16	522	0.975631797	0.975631797	0.327889447	Q06323:PSME1; P25786:PSMA1
